# Supplementary material for: 3-(4-Chloro­phen­yl)-1-[(E)-1-(4-chloro­phen­yl)-2-(4-methyl­phenyl­sulfan­yl)ethen­yl]-4-(4-methyl­phenyl­sulfan­yl)-1H-pyrazole
Source: Acta Crystallogr Sect E Struct Rep Online. 2009 Oct 28;65(Pt 11):o2881–2. doi: 10.1107/S1600536809043293 (PMC2971206; doi:10.1107/S1600536809043293)
Supplement: Supplementary file 1 [file e-65-o2881-sup1.cif]

##############################################################################
###                                                                        ###
###        Electronic paper (Acta Crystallographica Section E)             ###
###                                                                        ###
##############################################################################
#                                                                            #
# This CIF contains the data in a paper accepted for publication in Acta     #
# Crystallographica Section E. It conforms to the requirements of Notes      #
# for Authors for Section E, and has been peer reviewed under the auspices   #
# of the IUCr Commission on Journals.                                        #
#                                                                            #
# Full details of the Crystallographic Information File format               #
# are given in the paper "The Crystallographic Information File (CIF):       #
# a New Standard Archive File for Crystallography" by S. R. Hall, F. H.      #
# Allen and I. D. Brown [Acta Cryst. (1991), A47, 655-685].                  #
#                                                                            #
# The current version of the core CIF dictionary is obtainable from          #
# ftp://ftp.iucr.org/pub/cif_core.dic. The current version number is 2.4.    #
#                                                                            #
# Software is freely available for graphical display of the structure(s) in  #
# this CIF.  For information consult the CIF home page http://www.iucr.org/  #
# cif/home.html                                                              #
#                                                                            #
# This file may be used for bona fide research purposes within the           #
# scientific community so long as proper attribution is given to the journal # 
# article from which it was obtained.                                        #
#                                                                            #
##############################################################################
                                             
data_global
_audit_creation_method     SHELXL-97
_journal_date_recd_electronic     2009-10-04
_journal_date_accepted     2009-10-20
_journal_name_full     'Acta Crystallographica, Section E'
_journal_year     2009
_journal_volume     65
_journal_issue     11
_journal_page_first     o2881
_journal_page_last     o2882
_journal_paper_category     QO
_journal_coeditor_code     BT5084
_publ_contact_author_name     ' M.N. Ponnuswamy '
_publ_contact_author_address
;   Centre of Advanced Study in Crystallography and Biophysics
    University of Madras
    Guindy Campus
    Chennai - 600 025
    India
;
_publ_contact_author_email     'mnpsy2004@yahoo.com'
_publ_contact_author_fax     '+9144 22352494'
_publ_contact_author_phone     '+9144 22300122'
_publ_section_title
;\
3-(4-Chlorophenyl)-1-[(<i>E</i>)-1-(4-chlorophenyl)-2-(4-methylphenylsulfanyl)\
ethenyl]-4-(4-methylphenylsulfanyl)-1<i>H</i>-pyrazole
;
loop_
    _publ_author_name
    _publ_author_address
    'P. Ramesh'
;   Centre of Advanced Study in Crystallography and Biophysics
    University of Madras
    Guindy Campus
    Chennai 600 025
    India
;
    'Ramaiyan Manikannan'
;
      Department of Organic Chemistry
      School of Chemistry
      Madurai Kamaraj University
      Madurai 625 021
      India
;
    'S. Muthusubramanian'
;
      Department of Organic Chemistry
      School of Chemistry
      Madurai Kamaraj University
      Madurai 625 021
      India
;
    'S. S. Sundaresan'
;   Centre of Advanced Study in Crystallography and Biophysics
    University of Madras
    Guindy Campus
    Chennai 600 025
    India
;
    'M. N. Ponnuswamy'
;
    Centre of Advanced Study in Crystallography and Biophysics
    University of Madras
    Guindy Campus
    Chennai 600 025
    India
;
data_I
_audit_creation_method     SHELXL-97
_chemical_name_systematic
;
3-(4-Chlorophenyl)-1-[(<i>E</i>)-1-(4-chlorophenyl)-2-(4-
methylphenylsulfanyl)ethenyl]-4-(4-methylphenylsulfanyl)-1<i>H</i>-pyrazole
;
_chemical_name_common
;
;
_chemical_formula_moiety     'C31 H24 Cl2 N2 S2'
_chemical_formula_sum     'C31 H24 Cl2 N2 S2'
_chemical_formula_iupac     'C31 H24 Cl2 N2 S2'
_chemical_formula_weight     559.54
_chemical_melting_point     ?
_symmetry_cell_setting     monoclinic
_symmetry_space_group_name_H-M     'P 21/n'
_symmetry_space_group_name_Hall     '-P 2yn'
loop_
    _symmetry_equiv_pos_as_xyz
    'x, y, z'
    '-x+1/2, y+1/2, -z+1/2'
    '-x, -y, -z'
    'x-1/2, -y-1/2, z-1/2'
_cell_length_a     9.7515(2)
_cell_length_b     10.2097(3)
_cell_length_c     27.6705(6)
_cell_angle_alpha     90.00
_cell_angle_beta     96.4020(10)
_cell_angle_gamma     90.00
_cell_volume     2737.69(11)
_cell_formula_units_Z     4
_cell_measurement_reflns_used     2546
_cell_measurement_theta_min     1.48
_cell_measurement_theta_max     32.52
_cell_measurement_temperature     293(2)
_exptl_crystal_description     Block
_exptl_crystal_colour     Colourless
_exptl_crystal_size_max     0.30
_exptl_crystal_size_mid     0.25
_exptl_crystal_size_min     0.20
_exptl_crystal_density_diffrn     1.358
_exptl_crystal_density_meas     ?
_exptl_crystal_density_method     'not measured'
_exptl_crystal_F_000     1160
_exptl_absorpt_coefficient_mu     0.414
_exptl_absorpt_correction_type     multi-scan
_exptl_absorpt_process_details     '(SADABS; Sheldrick, 2001)'
_exptl_absorpt_correction_T_min     0.883
_exptl_absorpt_correction_T_max     0.921
_exptl_special_details
;
;
_diffrn_ambient_temperature     293(2)
_diffrn_radiation_type     MoK\a
_diffrn_radiation_wavelength     0.71073
_diffrn_radiation_source     'fine-focus sealed tube'
_diffrn_radiation_monochromator     graphite
_diffrn_measurement_device_type     'Bruker Kappa APEXII'
_diffrn_measurement_method     '\w and \f'
_diffrn_detector_area_resol_mean     ?
_diffrn_reflns_number     38656
_diffrn_reflns_av_R_equivalents     0.0319
_diffrn_reflns_av_sigmaI/netI     0.0354
_diffrn_reflns_theta_min     1.48
_diffrn_reflns_theta_max     32.52
_diffrn_reflns_theta_full     25.00
_diffrn_measured_fraction_theta_max     0.992
_diffrn_measured_fraction_theta_full     1.000
_diffrn_reflns_limit_h_min     -14
_diffrn_reflns_limit_h_max     14
_diffrn_reflns_limit_k_min     -15
_diffrn_reflns_limit_k_max     15
_diffrn_reflns_limit_l_min     -41
_diffrn_reflns_limit_l_max     39
_diffrn_standards_number     0
_diffrn_standards_interval_count     0
_diffrn_standards_interval_time     ?
_diffrn_standards_decay_%     0
_refine_special_details
;
Refinement of <i>F</i>^2^ against ALL reflections. The weighted <i>R</i>-factor
<i>wR</i> and goodness of fit <i>S</i> are based on <i>F</i>^2^, conventional
<i>R</i>-factors <i>R</i> are based on <i>F</i>, with <i>F</i> set to zero for
negative <i>F</i>^2^. The threshold expression of <i>F</i>^2^ >
\s(<i>F</i>^2^) is used only for calculating <i>R</i>-factors(gt) <i>etc</i>.
and is not relevant to the choice of reflections for refinement.
<i>R</i>-factors based on <i>F</i>^2^ are statistically about twice as large
as those based on <i>F</i>, and <i>R</i>- factors based on ALL data will be
even larger.
;
_reflns_number_total     9852
_reflns_number_gt     5773
_reflns_threshold_expression     I>2\s(I)
_refine_ls_structure_factor_coef     Fsqd
_refine_ls_matrix_type     full
_refine_ls_R_factor_all     0.0985
_refine_ls_R_factor_gt     0.0519
_refine_ls_wR_factor_gt     0.1333
_refine_ls_wR_factor_ref     0.1603
_refine_ls_goodness_of_fit_ref     1.033
_refine_ls_restrained_S_all     1.033
_refine_ls_number_reflns     9852
_refine_ls_number_parameters     336
_refine_ls_number_restraints     0
_refine_ls_hydrogen_treatment     constr
_refine_ls_weighting_scheme     calc
_refine_ls_weighting_details
         'calc w=1/[\s^2^(Fo^2^)+(0.0723P)^2^+0.5516P] where P=(Fo^2^+2Fc^2^)/3'
_atom_sites_solution_hydrogens     geom
_atom_sites_solution_primary     direct
_atom_sites_solution_secondary     difmap
_refine_ls_shift/su_max     0.003
_refine_ls_shift/su_mean     0.000
_refine_diff_density_max     0.542
_refine_diff_density_min     -0.329
_refine_ls_extinction_method     none
_refine_ls_extinction_coef     ?
loop_
    _atom_type_symbol
    _atom_type_description
    _atom_type_scat_dispersion_real
    _atom_type_scat_dispersion_imag
    _atom_type_scat_source
    'C' 'C' 0.0033 0.0016
                         'International Tables Vol C Tables 4.2.6.8 and 6.1.1.4'
    'H' 'H' 0.0000 0.0000
                         'International Tables Vol C Tables 4.2.6.8 and 6.1.1.4'
    'N' 'N' 0.0061 0.0033
                         'International Tables Vol C Tables 4.2.6.8 and 6.1.1.4'
    'S' 'S' 0.1246 0.1234
                         'International Tables Vol C Tables 4.2.6.8 and 6.1.1.4'
    'Cl' 'Cl' 0.1484 0.1585
                         'International Tables Vol C Tables 4.2.6.8 and 6.1.1.4'
_computing_data_collection     'APEX2 (Bruker, 2004)'
_computing_cell_refinement     'SAINT (Bruker, 2004)'
_computing_data_reduction     'SAINT (Bruker, 2004)'
_computing_structure_solution     'SHELXS97 (Sheldrick, 2008)'
_computing_structure_refinement     'SHELXL97 (Sheldrick, 2008)'
_computing_molecular_graphics     'ORTEP-3 (Farrugia, (1997))'
_computing_publication_material
                            'SHELXL97 (Sheldrick, 2008) and PLATON (Spek, 2009)'
loop_
    _atom_site_type_symbol
    _atom_site_label
    _atom_site_fract_x
    _atom_site_fract_y
    _atom_site_fract_z
    _atom_site_U_iso_or_equiv
    _atom_site_adp_type
    _atom_site_calc_flag
    _atom_site_refinement_flags
    _atom_site_occupancy
    _atom_site_disorder_assembly
    _atom_site_disorder_group
    S S1 0.08583(6) -0.11974(5) 0.63584(2) 0.05549(15) Uani d . 1 . .
    S S2 0.25311(5) 0.35982(5) 0.42760(2) 0.05549(15) Uani d . 1 . .
    Cl Cl1 -0.13889(7) 0.45353(6) 0.68961(2) 0.07471(19) Uani d . 1 . .
    Cl Cl2 0.48797(8) -0.21313(9) 0.30187(2) 0.0905(2) Uani d . 1 . .
    N N1 0.23543(16) 0.02119(14) 0.49711(5) 0.0415(3) Uani d . 1 . .
    N N2 0.18350(16) 0.10815(14) 0.52737(5) 0.0421(3) Uani d . 1 . .
    C C3 0.1835(2) 0.23137(18) 0.50948(7) 0.0472(4) Uani d . 1 . .
    H H3 0.1531 0.3062 0.5242 0.057 Uiso calc R 1 . .
    C C4 0.23608(19) 0.22595(18) 0.46595(7) 0.0446(4) Uani d . 1 . .
    C C5 0.26756(18) 0.09181(17) 0.45965(6) 0.0398(4) Uani d . 1 . .
    C C6 0.13934(19) 0.06576(17) 0.57196(6) 0.0410(4) Uani d . 1 . .
    C C7 0.1621(2) -0.05738(19) 0.58678(7) 0.0485(4) Uani d . 1 . .
    H H7 0.2196 -0.1107 0.5707 0.058 Uiso calc R 1 . .
    C C8 0.2206(2) -0.21076(18) 0.66790(6) 0.0461(4) Uani d . 1 . .
    C C9 0.3584(2) -0.1814(2) 0.66695(8) 0.0583(5) Uani d . 1 . .
    H H9 0.3845 -0.1116 0.6484 0.070 Uiso calc R 1 . .
    C C10 0.4568(3) -0.2562(2) 0.69371(8) 0.0653(6) Uani d . 1 . .
    H H10 0.5496 -0.2370 0.6924 0.078 Uiso calc R 1 . .
    C C11 0.4224(3) -0.3585(2) 0.72236(7) 0.0606(5) Uani d . 1 . .
    C C12 0.2849(3) -0.3848(2) 0.72369(8) 0.0614(6) Uani d . 1 . .
    H H12 0.2592 -0.4524 0.7433 0.074 Uiso calc R 1 . .
    C C13 0.1842(2) -0.3134(2) 0.69661(7) 0.0566(5) Uani d . 1 . .
    H H13 0.0917 -0.3340 0.6976 0.068 Uiso calc R 1 . .
    C C14 0.07032(18) 0.16654(17) 0.59941(6) 0.0389(3) Uani d . 1 . .
    C C15 0.1380(2) 0.2157(2) 0.64224(7) 0.0495(4) Uani d . 1 . .
    H H15 0.2271 0.1877 0.6527 0.059 Uiso calc R 1 . .
    C C16 0.0749(2) 0.3054(2) 0.66948(7) 0.0523(5) Uani d . 1 . .
    H H16 0.1212 0.3388 0.6980 0.063 Uiso calc R 1 . .
    C C17 -0.0571(2) 0.34490(18) 0.65410(6) 0.0459(4) Uani d . 1 . .
    C C18 -0.1264(2) 0.29888(19) 0.61145(7) 0.0478(4) Uani d . 1 . .
    H H18 -0.2155 0.3273 0.6012 0.057 Uiso calc R 1 . .
    C C19 -0.06171(19) 0.20999(18) 0.58410(6) 0.0443(4) Uani d . 1 . .
    H H19 -0.1074 0.1789 0.5551 0.053 Uiso calc R 1 . .
    C C20 0.4342(2) 0.38614(17) 0.43419(7) 0.0441(4) Uani d . 1 . .
    C C21 0.4884(2) 0.4601(2) 0.39927(7) 0.0521(5) Uani d . 1 . .
    H H21 0.4301 0.4967 0.3740 0.063 Uiso calc R 1 . .
    C C22 0.6289(2) 0.4800(2) 0.40176(8) 0.0549(5) Uani d . 1 . .
    H H22 0.6639 0.5305 0.3780 0.066 Uiso calc R 1 . .
    C C23 0.7187(2) 0.42680(19) 0.43848(8) 0.0524(5) Uani d . 1 . .
    C C24 0.6620(3) 0.3574(2) 0.47388(9) 0.0679(6) Uani d . 1 . .
    H H24 0.7199 0.3227 0.4997 0.081 Uiso calc R 1 . .
    C C25 0.5222(2) 0.3377(2) 0.47219(8) 0.0649(6) Uani d . 1 . .
    H H25 0.4869 0.2914 0.4970 0.078 Uiso calc R 1 . .
    C C26 0.32826(18) 0.02448(17) 0.42028(6) 0.0400(4) Uani d . 1 . .
    C C27 0.2903(2) 0.0553(2) 0.37175(6) 0.0510(5) Uani d . 1 . .
    H H27 0.2310 0.1252 0.3636 0.061 Uiso calc R 1 . .
    C C28 0.3405(2) -0.0176(2) 0.33562(7) 0.0576(5) Uani d . 1 . .
    H H28 0.3147 0.0028 0.3031 0.069 Uiso calc R 1 . .
    C C29 0.4282(2) -0.1200(2) 0.34765(7) 0.0553(5) Uani d . 1 . .
    C C30 0.4714(2) -0.1501(2) 0.39539(8) 0.0567(5) Uani d . 1 . .
    H H30 0.5336 -0.2178 0.4032 0.068 Uiso calc R 1 . .
    C C31 0.4201(2) -0.07719(19) 0.43141(7) 0.0490(4) Uani d . 1 . .
    H H31 0.4480 -0.0969 0.4638 0.059 Uiso calc R 1 . .
    C C32 0.5335(3) -0.4378(3) 0.75125(10) 0.0887(9) Uani d . 1 . .
    H H32A 0.5850 -0.4854 0.7294 0.133 Uiso calc R 1 . .
    H H32B 0.4918 -0.4983 0.7718 0.133 Uiso calc R 1 . .
    H H32C 0.5942 -0.3802 0.7709 0.133 Uiso calc R 1 . .
    C C33 0.8720(2) 0.4392(3) 0.43899(11) 0.0728(7) Uani d . 1 . .
    H H33A 0.9079 0.3617 0.4253 0.109 Uiso calc R 1 . .
    H H33B 0.9136 0.4497 0.4719 0.109 Uiso calc R 1 . .
    H H33C 0.8929 0.5140 0.4201 0.109 Uiso calc R 1 . .
loop_
    _atom_site_aniso_label
    _atom_site_aniso_U_11
    _atom_site_aniso_U_22
    _atom_site_aniso_U_33
    _atom_site_aniso_U_12
    _atom_site_aniso_U_13
    _atom_site_aniso_U_23
    S1 0.0571(3) 0.0534(3) 0.0597(3) 0.0077(2) 0.0230(2) 0.0147(2)
    S2 0.0492(3) 0.0490(3) 0.0690(3) 0.0058(2) 0.0096(2) 0.0254(2)
    Cl1 0.0911(5) 0.0722(4) 0.0659(3) 0.0193(3) 0.0308(3) -0.0139(3)
    Cl2 0.0853(5) 0.1220(6) 0.0684(4) -0.0011(4) 0.0276(3) -0.0391(4)
    N1 0.0492(8) 0.0357(7) 0.0409(7) 0.0026(6) 0.0111(6) 0.0010(6)
    N2 0.0519(9) 0.0344(7) 0.0416(7) 0.0020(6) 0.0125(6) 0.0017(6)
    C3 0.0532(11) 0.0349(9) 0.0553(10) 0.0047(8) 0.0140(8) 0.0039(7)
    C4 0.0460(10) 0.0392(9) 0.0498(9) 0.0025(8) 0.0112(8) 0.0094(7)
    C5 0.0398(9) 0.0391(9) 0.0411(8) 0.0002(7) 0.0066(7) 0.0051(7)
    C6 0.0451(9) 0.0391(9) 0.0402(8) 0.0021(7) 0.0107(7) 0.0008(7)
    C7 0.0563(11) 0.0428(10) 0.0494(9) 0.0078(8) 0.0193(8) 0.0051(8)
    C8 0.0559(11) 0.0412(9) 0.0433(9) -0.0014(8) 0.0143(8) 0.0009(7)
    C9 0.0607(13) 0.0519(12) 0.0640(12) -0.0077(10) 0.0141(10) 0.0108(9)
    C10 0.0556(13) 0.0749(15) 0.0660(13) -0.0008(11) 0.0096(10) 0.0038(11)
    C11 0.0736(15) 0.0634(14) 0.0451(10) 0.0151(11) 0.0085(9) -0.0005(9)
    C12 0.0828(16) 0.0545(12) 0.0484(10) 0.0020(11) 0.0147(10) 0.0124(9)
    C13 0.0614(13) 0.0586(12) 0.0522(11) -0.0069(10) 0.0174(9) 0.0101(9)
    C14 0.0424(9) 0.0360(8) 0.0393(8) -0.0002(7) 0.0090(7) 0.0014(6)
    C15 0.0450(10) 0.0531(11) 0.0491(10) 0.0040(8) -0.0004(8) -0.0048(8)
    C16 0.0611(12) 0.0535(11) 0.0415(9) -0.0004(9) 0.0014(8) -0.0081(8)
    C17 0.0562(11) 0.0402(9) 0.0447(9) 0.0030(8) 0.0198(8) -0.0002(7)
    C18 0.0411(10) 0.0457(10) 0.0574(10) 0.0025(8) 0.0090(8) -0.0002(8)
    C19 0.0433(10) 0.0427(9) 0.0465(9) -0.0016(8) 0.0029(7) -0.0048(7)
    C20 0.0502(10) 0.0361(9) 0.0469(9) 0.0048(7) 0.0091(8) 0.0047(7)
    C21 0.0570(12) 0.0542(11) 0.0459(9) 0.0034(9) 0.0086(8) 0.0114(8)
    C22 0.0569(12) 0.0552(12) 0.0549(11) -0.0034(10) 0.0162(9) 0.0050(9)
    C23 0.0513(11) 0.0397(10) 0.0659(12) -0.0011(8) 0.0060(9) -0.0104(8)
    C24 0.0593(13) 0.0685(15) 0.0720(14) 0.0010(11) -0.0097(11) 0.0181(12)
    C25 0.0635(14) 0.0664(14) 0.0637(13) -0.0024(11) 0.0024(10) 0.0300(11)
    C26 0.0375(9) 0.0437(9) 0.0396(8) -0.0027(7) 0.0075(6) 0.0031(7)
    C27 0.0421(10) 0.0679(13) 0.0428(9) 0.0010(9) 0.0043(7) 0.0072(8)
    C28 0.0469(11) 0.0878(16) 0.0382(9) -0.0089(11) 0.0059(8) 0.0003(9)
    C29 0.0462(11) 0.0725(14) 0.0498(10) -0.0123(10) 0.0173(8) -0.0154(9)
    C30 0.0568(12) 0.0572(12) 0.0578(11) 0.0074(10) 0.0141(9) -0.0059(9)
    C31 0.0563(11) 0.0492(10) 0.0416(9) 0.0053(9) 0.0060(8) 0.0022(7)
    C32 0.100(2) 0.100(2) 0.0659(15) 0.0409(18) 0.0087(14) 0.0101(14)
    C33 0.0553(13) 0.0606(14) 0.1015(19) -0.0034(11) 0.0041(12) -0.0168(13)
_geom_special_details
;
All e.s.d.'s (except the e.s.d. in the dihedral angle between two l.s. planes)
are estimated using the full covariance matrix. The cell e.s.d.'s are taken
into account individually in the estimation of e.s.d.'s in distances, angles
and torsion angles; correlations between e.s.d.'s in cell parameters are only
used when they are defined by crystal symmetry. An approximate (isotropic)
treatment of cell e.s.d.'s is used for estimating e.s.d.'s involving l.s.
planes.
;
loop_
    _geom_bond_atom_site_label_1
    _geom_bond_atom_site_label_2
    _geom_bond_site_symmetry_2
    _geom_bond_distance
    _geom_bond_publ_flag
    S1 C7 . 1.7398(19) ?
    S1 C8 . 1.766(2) ?
    S2 C4 . 1.7496(18) ?
    S2 C20 . 1.776(2) ?
    Cl1 C17 . 1.7340(18) ?
    Cl2 C29 . 1.736(2) ?
    N1 C5 . 1.328(2) ?
    N1 N2 . 1.3565(19) ?
    N2 C3 . 1.352(2) ?
    N2 C6 . 1.419(2) ?
    C3 C4 . 1.362(3) ?
    C3 H3 . 0.9300 ?
    C4 C5 . 1.418(3) ?
    C5 C26 . 1.467(2) ?
    C6 C7 . 1.333(3) ?
    C6 C14 . 1.484(2) ?
    C7 H7 . 0.9300 ?
    C8 C9 . 1.380(3) ?
    C8 C13 . 1.385(3) ?
    C9 C10 . 1.377(3) ?
    C9 H9 . 0.9300 ?
    C10 C11 . 1.376(3) ?
    C10 H10 . 0.9300 ?
    C11 C12 . 1.372(4) ?
    C11 C32 . 1.508(3) ?
    C12 C13 . 1.376(3) ?
    C12 H12 . 0.9300 ?
    C13 H13 . 0.9300 ?
    C14 C19 . 1.383(3) ?
    C14 C15 . 1.385(2) ?
    C15 C16 . 1.374(3) ?
    C15 H15 . 0.9300 ?
    C16 C17 . 1.371(3) ?
    C16 H16 . 0.9300 ?
    C17 C18 . 1.376(3) ?
    C18 C19 . 1.378(3) ?
    C18 H18 . 0.9300 ?
    C19 H19 . 0.9300 ?
    C20 C25 . 1.373(3) ?
    C20 C21 . 1.377(3) ?
    C21 C22 . 1.379(3) ?
    C21 H21 . 0.9300 ?
    C22 C23 . 1.376(3) ?
    C22 H22 . 0.9300 ?
    C23 C24 . 1.374(3) ?
    C23 C33 . 1.500(3) ?
    C24 C25 . 1.373(3) ?
    C24 H24 . 0.9300 ?
    C25 H25 . 0.9300 ?
    C26 C31 . 1.383(3) ?
    C26 C27 . 1.389(2) ?
    C27 C28 . 1.379(3) ?
    C27 H27 . 0.9300 ?
    C28 C29 . 1.369(3) ?
    C28 H28 . 0.9300 ?
    C29 C30 . 1.375(3) ?
    C30 C31 . 1.381(3) ?
    C30 H30 . 0.9300 ?
    C31 H31 . 0.9300 ?
    C32 H32A . 0.9600 ?
    C32 H32B . 0.9600 ?
    C32 H32C . 0.9600 ?
    C33 H33A . 0.9600 ?
    C33 H33B . 0.9600 ?
    C33 H33C . 0.9600 ?
loop_
    _geom_angle_atom_site_label_1
    _geom_angle_atom_site_label_2
    _geom_angle_atom_site_label_3
    _geom_angle_site_symmetry_1
    _geom_angle_site_symmetry_3
    _geom_angle
    _geom_angle_publ_flag
    C7 S1 C8 . . 103.04(9) ?
    C4 S2 C20 . . 102.51(9) ?
    C5 N1 N2 . . 105.26(13) ?
    C3 N2 N1 . . 111.58(14) ?
    C3 N2 C6 . . 127.92(15) ?
    N1 N2 C6 . . 120.49(14) ?
    N2 C3 C4 . . 107.54(16) ?
    N2 C3 H3 . . 126.2 ?
    C4 C3 H3 . . 126.2 ?
    C3 C4 C5 . . 104.82(15) ?
    C3 C4 S2 . . 125.11(15) ?
    C5 C4 S2 . . 130.04(14) ?
    N1 C5 C4 . . 110.80(15) ?
    N1 C5 C26 . . 118.34(15) ?
    C4 C5 C26 . . 130.85(15) ?
    C7 C6 N2 . . 119.92(16) ?
    C7 C6 C14 . . 124.46(16) ?
    N2 C6 C14 . . 115.62(14) ?
    C6 C7 S1 . . 120.93(15) ?
    C6 C7 H7 . . 119.5 ?
    S1 C7 H7 . . 119.5 ?
    C9 C8 C13 . . 119.17(19) ?
    C9 C8 S1 . . 123.22(15) ?
    C13 C8 S1 . . 117.56(16) ?
    C10 C9 C8 . . 119.4(2) ?
    C10 C9 H9 . . 120.3 ?
    C8 C9 H9 . . 120.3 ?
    C11 C10 C9 . . 122.1(2) ?
    C11 C10 H10 . . 119.0 ?
    C9 C10 H10 . . 119.0 ?
    C12 C11 C10 . . 117.8(2) ?
    C12 C11 C32 . . 121.8(2) ?
    C10 C11 C32 . . 120.4(2) ?
    C11 C12 C13 . . 121.5(2) ?
    C11 C12 H12 . . 119.3 ?
    C13 C12 H12 . . 119.3 ?
    C12 C13 C8 . . 120.0(2) ?
    C12 C13 H13 . . 120.0 ?
    C8 C13 H13 . . 120.0 ?
    C19 C14 C15 . . 118.97(16) ?
    C19 C14 C6 . . 121.71(15) ?
    C15 C14 C6 . . 119.30(16) ?
    C16 C15 C14 . . 120.76(18) ?
    C16 C15 H15 . . 119.6 ?
    C14 C15 H15 . . 119.6 ?
    C17 C16 C15 . . 119.21(17) ?
    C17 C16 H16 . . 120.4 ?
    C15 C16 H16 . . 120.4 ?
    C16 C17 C18 . . 121.34(17) ?
    C16 C17 Cl1 . . 119.20(15) ?
    C18 C17 Cl1 . . 119.46(16) ?
    C17 C18 C19 . . 119.02(18) ?
    C17 C18 H18 . . 120.5 ?
    C19 C18 H18 . . 120.5 ?
    C18 C19 C14 . . 120.68(17) ?
    C18 C19 H19 . . 119.7 ?
    C14 C19 H19 . . 119.7 ?
    C25 C20 C21 . . 118.63(19) ?
    C25 C20 S2 . . 123.61(16) ?
    C21 C20 S2 . . 117.76(14) ?
    C20 C21 C22 . . 120.14(18) ?
    C20 C21 H21 . . 119.9 ?
    C22 C21 H21 . . 119.9 ?
    C23 C22 C21 . . 121.67(19) ?
    C23 C22 H22 . . 119.2 ?
    C21 C22 H22 . . 119.2 ?
    C24 C23 C22 . . 117.2(2) ?
    C24 C23 C33 . . 121.1(2) ?
    C22 C23 C33 . . 121.7(2) ?
    C25 C24 C23 . . 121.9(2) ?
    C25 C24 H24 . . 119.1 ?
    C23 C24 H24 . . 119.1 ?
    C20 C25 C24 . . 120.4(2) ?
    C20 C25 H25 . . 119.8 ?
    C24 C25 H25 . . 119.8 ?
    C31 C26 C27 . . 118.79(17) ?
    C31 C26 C5 . . 119.41(15) ?
    C27 C26 C5 . . 121.71(17) ?
    C28 C27 C26 . . 120.04(19) ?
    C28 C27 H27 . . 120.0 ?
    C26 C27 H27 . . 120.0 ?
    C29 C28 C27 . . 119.92(18) ?
    C29 C28 H28 . . 120.0 ?
    C27 C28 H28 . . 120.0 ?
    C28 C29 C30 . . 121.33(19) ?
    C28 C29 Cl2 . . 119.50(16) ?
    C30 C29 Cl2 . . 119.16(18) ?
    C29 C30 C31 . . 118.5(2) ?
    C29 C30 H30 . . 120.8 ?
    C31 C30 H30 . . 120.8 ?
    C30 C31 C26 . . 121.40(18) ?
    C30 C31 H31 . . 119.3 ?
    C26 C31 H31 . . 119.3 ?
    C11 C32 H32A . . 109.5 ?
    C11 C32 H32B . . 109.5 ?
    H32A C32 H32B . . 109.5 ?
    C11 C32 H32C . . 109.5 ?
    H32A C32 H32C . . 109.5 ?
    H32B C32 H32C . . 109.5 ?
    C23 C33 H33A . . 109.5 ?
    C23 C33 H33B . . 109.5 ?
    H33A C33 H33B . . 109.5 ?
    C23 C33 H33C . . 109.5 ?
    H33A C33 H33C . . 109.5 ?
    H33B C33 H33C . . 109.5 ?
loop_
    _geom_torsion_atom_site_label_1
    _geom_torsion_atom_site_label_2
    _geom_torsion_atom_site_label_3
    _geom_torsion_atom_site_label_4
    _geom_torsion_site_symmetry_1
    _geom_torsion_site_symmetry_2
    _geom_torsion_site_symmetry_3
    _geom_torsion_site_symmetry_4
    _geom_torsion
    _geom_torsion_publ_flag
    C5 N1 N2 C3 . . . . -0.3(2) ?
    C5 N1 N2 C6 . . . . -179.36(16) ?
    N1 N2 C3 C4 . . . . 0.4(2) ?
    C6 N2 C3 C4 . . . . 179.37(18) ?
    N2 C3 C4 C5 . . . . -0.3(2) ?
    N2 C3 C4 S2 . . . . 178.16(14) ?
    C20 S2 C4 C3 . . . . 108.01(18) ?
    C20 S2 C4 C5 . . . . -73.92(19) ?
    N2 N1 C5 C4 . . . . 0.10(19) ?
    N2 N1 C5 C26 . . . . 179.47(15) ?
    C3 C4 C5 N1 . . . . 0.1(2) ?
    S2 C4 C5 N1 . . . . -178.23(15) ?
    C3 C4 C5 C26 . . . . -179.13(18) ?
    S2 C4 C5 C26 . . . . 2.5(3) ?
    C3 N2 C6 C7 . . . . -171.8(2) ?
    N1 N2 C6 C7 . . . . 7.1(3) ?
    C3 N2 C6 C14 . . . . 7.6(3) ?
    N1 N2 C6 C14 . . . . -173.51(15) ?
    N2 C6 C7 S1 . . . . -169.62(14) ?
    C14 C6 C7 S1 . . . . 11.0(3) ?
    C8 S1 C7 C6 . . . . -138.30(17) ?
    C7 S1 C8 C9 . . . . 27.9(2) ?
    C7 S1 C8 C13 . . . . -154.47(16) ?
    C13 C8 C9 C10 . . . . 1.3(3) ?
    S1 C8 C9 C10 . . . . 178.90(17) ?
    C8 C9 C10 C11 . . . . -1.3(4) ?
    C9 C10 C11 C12 . . . . 0.0(3) ?
    C9 C10 C11 C32 . . . . -179.8(2) ?
    C10 C11 C12 C13 . . . . 1.3(3) ?
    C32 C11 C12 C13 . . . . -178.9(2) ?
    C11 C12 C13 C8 . . . . -1.3(3) ?
    C9 C8 C13 C12 . . . . -0.1(3) ?
    S1 C8 C13 C12 . . . . -177.79(17) ?
    C7 C6 C14 C19 . . . . -108.0(2) ?
    N2 C6 C14 C19 . . . . 72.6(2) ?
    C7 C6 C14 C15 . . . . 70.0(3) ?
    N2 C6 C14 C15 . . . . -109.32(19) ?
    C19 C14 C15 C16 . . . . 0.6(3) ?
    C6 C14 C15 C16 . . . . -177.49(18) ?
    C14 C15 C16 C17 . . . . 0.8(3) ?
    C15 C16 C17 C18 . . . . -1.5(3) ?
    C15 C16 C17 Cl1 . . . . 177.69(16) ?
    C16 C17 C18 C19 . . . . 0.8(3) ?
    Cl1 C17 C18 C19 . . . . -178.36(15) ?
    C17 C18 C19 C14 . . . . 0.6(3) ?
    C15 C14 C19 C18 . . . . -1.3(3) ?
    C6 C14 C19 C18 . . . . 176.76(17) ?
    C4 S2 C20 C25 . . . . -18.3(2) ?
    C4 S2 C20 C21 . . . . 162.26(16) ?
    C25 C20 C21 C22 . . . . 2.6(3) ?
    S2 C20 C21 C22 . . . . -177.86(16) ?
    C20 C21 C22 C23 . . . . 0.4(3) ?
    C21 C22 C23 C24 . . . . -2.7(3) ?
    C21 C22 C23 C33 . . . . 174.9(2) ?
    C22 C23 C24 C25 . . . . 2.0(4) ?
    C33 C23 C24 C25 . . . . -175.6(2) ?
    C21 C20 C25 C24 . . . . -3.2(4) ?
    S2 C20 C25 C24 . . . . 177.26(19) ?
    C23 C24 C25 C20 . . . . 0.9(4) ?
    N1 C5 C26 C31 . . . . -37.2(2) ?
    C4 C5 C26 C31 . . . . 142.1(2) ?
    N1 C5 C26 C27 . . . . 139.28(18) ?
    C4 C5 C26 C27 . . . . -41.5(3) ?
    C31 C26 C27 C28 . . . . 2.1(3) ?
    C5 C26 C27 C28 . . . . -174.36(18) ?
    C26 C27 C28 C29 . . . . -0.3(3) ?
    C27 C28 C29 C30 . . . . -2.0(3) ?
    C27 C28 C29 Cl2 . . . . 178.72(16) ?
    C28 C29 C30 C31 . . . . 2.3(3) ?
    Cl2 C29 C30 C31 . . . . -178.35(16) ?
    C29 C30 C31 C26 . . . . -0.5(3) ?
    C27 C26 C31 C30 . . . . -1.7(3) ?
    C5 C26 C31 C30 . . . . 174.82(18) ?
loop_
    _geom_hbond_atom_site_label_D
    _geom_hbond_atom_site_label_H
    _geom_hbond_atom_site_label_A
    _geom_hbond_site_symmetry_A
    _geom_hbond_distance_DH
    _geom_hbond_distance_HA
    _geom_hbond_distance_DA
    _geom_hbond_angle_DHA
    C33 H33C Cg3 3_755 0.96 2.90 3.851(3) 171
    C9 H9 Cg5 3_765 0.93 3.03 3.839(2) 147
