# Supplementary material for: 3-(4-Chloro­phen­yl)-1-[(E)-1-(4-chloro­phen­yl)-2-(4-methyl­phenyl­sulfan­yl)ethen­yl]-4-(4-methyl­phenyl­sulfan­yl)-1H-pyrazole
Source: Acta Crystallogr Sect E Struct Rep Online. 2009 Oct 28;65(Pt 11):o2881–2. doi: 10.1107/S1600536809043293 (PMC2971206; doi:10.1107/S1600536809043293)
Supplement: Supplementary file 2 [file e-65-o2881-Isup2.hkl]

#
# h,k,l, Fc-squared, Fo-squared, sigma(Fo-squared) and status flag
#
data_I
_shelx_title ' MNPR9 in P2(1)/n'
_shelx_refln_list_code          4
_shelx_F_calc_maximum      257.18
_exptl_crystal_F_000      1160.00
_reflns_d_resolution_high  0.6611
 
loop_
 _symmetry_equiv_pos_as_xyz
 'x, y, z'
 '-x+1/2, y+1/2, -z+1/2'
 '-x, -y, -z'
 'x-1/2, -y-1/2, z-1/2'
 
_cell_length_a     9.7515
_cell_length_b    10.2097
_cell_length_c    27.6705
_cell_angle_alpha  90.000
_cell_angle_beta   96.402
_cell_angle_gamma  90.000
 
_shelx_F_squared_multiplier     1.000
 
loop_
 _refln_index_h
 _refln_index_k
 _refln_index_l
 _refln_F_squared_calc
 _refln_F_squared_meas
 _refln_F_squared_sigma
 _refln_observed_status
   2   0   0      240.01      308.30      4.92 o
   4   0   0      121.91      109.86     10.26 o
   6   0   0      632.44      676.61     19.39 o
   8   0   0      177.03      157.52     10.90 o
  10   0   0      383.45      296.86     16.32 o
  12   0   0      129.18      145.75     15.11 o
  14   0   0       13.83       10.52     12.04 o
   1   1   0      793.26      802.90      6.72 o
   2   1   0      976.75     1089.31     10.80 o
   3   1   0     1010.66     1004.18     11.31 o
   4   1   0       19.64       11.40      1.88 o
   5   1   0      118.92      157.06      4.67 o
   6   1   0      272.52      253.00      8.03 o
   7   1   0      628.39      496.91     17.55 o
   8   1   0      463.96      417.26     11.92 o
   9   1   0       41.26       38.95      5.87 o
  10   1   0       11.43       15.14      5.64 o
  11   1   0        5.18        4.81      6.40 o
  12   1   0        3.78        8.51      7.02 o
  13   1   0        8.78        1.26      7.46 o
  14   1   0        1.52        7.98      8.11 o
   0   2   0        9.49       12.17      1.07 o
   1   2   0     4161.23     4366.22     36.71 o
   2   2   0     6985.62     7088.82     66.99 o
   3   2   0     3605.55     3748.78     37.42 o
   4   2   0     3915.36     3882.03     38.67 o
   5   2   0     5087.53     4918.40     48.84 o
   6   2   0      143.43      198.85      5.76 o
   7   2   0      553.11      528.75     10.22 o
   8   2   0       54.86       43.41      6.13 o
   9   2   0        7.00        3.47      6.34 o
  10   2   0        0.54        4.32      5.33 o
  11   2   0      130.89      130.61     11.90 o
  12   2   0        1.14       -6.29      6.29 o
  13   2   0       60.97       52.83      9.01 o
  14   2   0        0.20        1.44      8.23 o
   1   3   0       42.35       40.09      1.92 o
   2   3   0     3467.96     3711.11     34.05 o
   3   3   0     4319.10     4495.17     44.08 o
   4   3   0      273.55      352.95      6.20 o
   5   3   0      334.35      294.93      6.38 o
   6   3   0        0.75        5.14      2.49 o
   7   3   0      480.13      409.46      9.95 o
   8   3   0       37.47       30.25      5.88 o
   9   3   0       82.01       86.22      7.27 o
  10   3   0       15.80       16.33      6.81 o
  11   3   0       13.56        7.65      6.56 o
  12   3   0        0.00        1.80      7.07 o
  13   3   0       15.94       18.42      7.91 o
  14   3   0        8.18       19.70      8.48 o
   0   4   0     1963.03     2146.03     33.94 o
   1   4   0     4300.21     4512.66     47.61 o
   2   4   0        1.01        2.91      1.08 o
   3   4   0     1575.44     1731.09     19.10 o
   4   4   0       99.02       86.60      3.75 o
   5   4   0       19.82       22.97      2.89 o
   6   4   0     3679.65     3556.42     40.71 o
   7   4   0      209.22      213.44      6.29 o
   8   4   0      201.06      225.90      9.44 o
   9   4   0      211.74      181.05      9.34 o
  10   4   0        1.54       13.83      6.21 o
  11   4   0        1.46       14.35      6.80 o
  12   4   0       81.73       95.83      9.83 o
  13   4   0        7.77        9.34      8.06 o
  14   4   0        0.00       10.69      7.21 o
   1   5   0     2421.00     2500.90     26.16 o
   2   5   0      857.98      901.68     11.16 o
   3   5   0      378.96      402.20      6.97 o
   4   5   0      241.20      221.42      5.56 o
   5   5   0        0.44        0.08      2.25 o
   6   5   0       35.96       39.69      4.30 o
   7   5   0       46.50       45.00      5.85 o
   8   5   0      276.83      252.37     10.47 o
   9   5   0       11.99       15.43      6.02 o
  10   5   0        1.28        8.46      8.48 o
  11   5   0       68.76       63.77      8.48 o
  12   5   0        5.19        3.96      7.63 o
  13   5   0        1.44       -1.73      7.70 o
   0   6   0       21.39        4.12      3.30 o
   1   6   0     4205.25     4129.94     41.82 o
   2   6   0      102.59      111.91      4.07 o
   3   6   0       39.65       41.15      3.06 o
   4   6   0       32.35       26.14      4.70 o
   5   6   0        1.27        4.11      3.35 o
   6   6   0       19.47       24.95      5.79 o
   7   6   0      962.49      921.02     19.54 o
   8   6   0       10.92       10.45      5.38 o
   9   6   0       62.08       63.01      7.66 o
  10   6   0       38.05       33.90      7.45 o
  11   6   0       22.08       31.33      7.97 o
  12   6   0       10.68       22.27      8.18 o
  13   6   0        0.24        4.19      8.58 o
   1   7   0      457.42      461.52      8.93 o
   2   7   0      113.56      119.32      4.48 o
   3   7   0       15.03       11.12      2.44 o
   4   7   0     1100.93     1090.37     17.97 o
   5   7   0      182.81      206.59      7.82 o
   6   7   0        6.61        8.00      5.07 o
   7   7   0        5.43        2.52      5.50 o
   8   7   0      126.59      144.25     13.44 o
   9   7   0       52.97       62.64      8.04 o
  10   7   0        0.11        2.06      6.38 o
  11   7   0       17.06       24.68      8.24 o
  12   7   0       25.50       21.78      8.82 o
  13   7   0        2.83       21.79     10.21 o
   0   8   0       12.67        3.61      5.18 o
   1   8   0       10.14        9.13      3.13 o
   2   8   0       27.86       24.43      3.23 o
   3   8   0     1713.83     1752.87     26.28 o
   4   8   0      324.24      317.16     11.87 o
   5   8   0        7.87       15.46      5.42 o
   6   8   0      575.93      538.35     14.91 o
   7   8   0        8.95       20.57      6.19 o
   8   8   0       25.03       26.71      7.00 o
   9   8   0      105.97      102.85      9.26 o
  10   8   0        0.15       -2.08      7.67 o
  11   8   0        0.29        9.25      7.83 o
  12   8   0       46.87       49.91     12.09 o
   1   9   0      328.99      320.33      9.02 o
   2   9   0       25.87       25.92      3.92 o
   3   9   0      562.96      537.21     12.60 o
   4   9   0       58.28       59.49      6.62 o
   5   9   0       24.27       34.32      6.31 o
   6   9   0       22.77       14.51      5.95 o
   7   9   0      143.35      136.74     11.10 o
   8   9   0        4.89        2.42      6.66 o
   9   9   0        1.08        0.49      6.89 o
  10   9   0       13.04       11.08      8.54 o
  11   9   0        2.25       -8.03     11.65 o
   0  10   0       90.71       87.43      7.61 o
   1  10   0        4.06        1.11      3.93 o
   2  10   0        1.89       12.44      5.28 o
   3  10   0       47.54       44.55      6.25 o
   4  10   0       44.54       50.42      5.97 o
   5  10   0      291.29      277.95     11.51 o
   6  10   0       15.93       30.23      6.91 o
   7  10   0       16.89        0.86      6.46 o
   8  10   0       18.52       18.77      7.48 o
   9  10   0       10.79       10.94     10.94 o
  10  10   0       28.03       43.92     13.16 o
  11  10   0        3.40        4.98     10.91 o
   1  11   0       41.82       30.70      5.60 o
   2  11   0       94.37      101.67     12.62 o
   3  11   0       25.25       20.49      6.53 o
   4  11   0      121.15      115.67      7.97 o
   5  11   0        4.98       11.20      6.36 o
   6  11   0        8.32       11.47      6.63 o
   7  11   0       21.02       33.20     14.96 o
   8  11   0       13.53       23.06     17.36 o
   9  11   0        0.21       16.48     11.49 o
  10  11   0        2.30       13.73     10.77 o
   0  12   0      274.39      271.56     17.27 o
   1  12   0       10.38       13.91      5.59 o
   2  12   0        1.55       -3.31      5.21 o
   3  12   0      186.91      180.00     10.89 o
   4  12   0       13.51       32.86      7.49 o
   5  12   0       22.37       20.32     10.39 o
   6  12   0        3.79       13.55     10.35 o
   7  12   0        3.31        4.75     10.27 o
   8  12   0        3.82       24.30     13.10 o
   9  12   0        7.52       23.61     10.14 o
   1  13   0        4.70       -6.14     13.48 o
   2  13   0       45.91       45.84     11.53 o
   3  13   0       46.01       50.61      9.02 o
   4  13   0        0.30       -3.69      7.63 o
   5  13   0        1.55       -4.27      8.23 o
   6  13   0        3.81       -3.22     11.33 o
   7  13   0       16.29       41.40     10.22 o
   0  14   0       12.63       25.80     16.08 o
   1  14   0       67.54       75.94     13.89 o
   2  14   0       15.22        9.67     10.56 o
   3  14   0        0.91       13.56     10.37 o
   4  14   0       15.26       14.85      8.70 o
   5  14   0       60.42       43.38     17.70 o
   1  15   0        1.25       10.56     13.58 o
   2  15   0       14.00       32.57     10.40 o
   3  15   0        0.90        4.59     12.50 o
 -13   0   1       12.81       17.14     11.58 o
 -11   0   1        2.23        6.82      9.15 o
  -9   0   1      806.00      733.76     23.83 o
  -7   0   1      444.88      466.03     13.01 o
  -5   0   1     4949.33     5637.68     84.47 o
  -3   0   1     8098.36     8352.60    120.44 o
  -1   0   1      391.21      288.71     22.22 o
   3   0   1    12238.56    12353.05    152.97 o
   5   0   1     1122.79     1178.09     21.79 o
   7   0   1       18.95       21.21      6.29 o
   9   0   1      316.30      294.68     15.08 o
  11   0   1        1.46        2.55      9.64 o
  13   0   1        0.78        9.25     10.41 o
 -14   1   1        8.15       -7.42      7.42 o
 -13   1   1       18.99       11.46      7.77 o
 -12   1   1        2.18       -1.73      6.68 o
 -11   1   1       16.48       30.64      7.14 o
 -10   1   1        4.21        2.73      5.14 o
  -9   1   1      287.67      310.25     10.76 o
  -8   1   1      667.24      661.70     15.09 o
  -7   1   1      178.97      155.62      6.10 o
  -6   1   1       64.89       53.63      5.03 o
  -5   1   1     1919.80     2015.26     23.70 o
  -4   1   1      761.52      812.80     10.07 o
  -3   1   1     3023.13     3326.81     32.67 o
  -2   1   1    12732.68    13147.24    114.63 o
  -1   1   1      117.91      125.85      1.78 o
   0   1   1     2032.55     1543.85     87.46 o
   1   1   1     3804.06     4023.80     30.44 o
   2   1   1    28404.65    29455.13    274.66 o
   3   1   1    23962.31    24419.36    244.92 o
   4   1   1      190.97      190.90      8.20 o
   5   1   1      300.30      294.01     14.26 o
   6   1   1       22.94       23.93      4.70 o
   7   1   1      403.54      404.30     12.59 o
   8   1   1      379.12      362.13     11.15 o
   9   1   1       17.55       22.61      5.28 o
  10   1   1       46.10       71.69      7.26 o
  11   1   1      371.41      400.98     14.58 o
  12   1   1       64.56       58.43     12.65 o
  13   1   1        6.36        8.60      7.90 o
  14   1   1        0.62       -7.36      7.36 o
 -14   2   1        6.81        9.50      8.26 o
 -13   2   1        0.58       -3.56      7.58 o
 -12   2   1       13.27        6.72      6.86 o
 -11   2   1        5.08        7.33      6.23 o
 -10   2   1       34.62       39.11      6.60 o
  -9   2   1       19.31        7.38      5.27 o
  -8   2   1       81.43       78.52      6.24 o
  -7   2   1      201.57      176.73     11.64 o
  -6   2   1       47.51       42.69      3.56 o
  -5   2   1      201.97      174.21      6.04 o
  -4   2   1     2183.18     2004.37     21.33 o
  -3   2   1      197.01      226.33      4.15 o
  -2   2   1      155.34      188.42      2.81 o
  -1   2   1    11096.31    11469.87     89.58 o
   0   2   1     4550.95     4899.59     34.07 o
   1   2   1     2342.01     2351.19     21.61 o
   2   2   1     4497.02     5047.91     52.20 o
   3   2   1     2904.55     2912.76     31.53 o
   4   2   1     5065.46     5549.78     58.41 o
   5   2   1      538.88      559.54     10.18 o
   6   2   1        5.35        3.62      2.13 o
   7   2   1      960.22      941.38     28.22 o
   8   2   1      212.73      215.81      8.89 o
   9   2   1        0.01        0.71      4.69 o
  10   2   1        6.64        9.83      7.09 o
  11   2   1       14.64       14.35      6.95 o
  12   2   1        0.23       -6.15      6.15 o
  13   2   1        7.57       14.53      8.22 o
  14   2   1       14.25       14.02      8.53 o
 -14   3   1       20.48       20.21      8.26 o
 -13   3   1        0.50       10.42      7.57 o
 -12   3   1       13.79       25.84      7.67 o
 -11   3   1       12.49        6.82      6.36 o
 -10   3   1      144.79      120.28      8.63 o
  -9   3   1        0.10       -0.39      4.82 o
  -8   3   1      286.20      285.28     10.26 o
  -7   3   1      102.47       88.39      5.49 o
  -6   3   1      924.57      896.65     14.92 o
  -5   3   1      865.34      956.78     13.51 o
  -4   3   1      577.27      653.59      9.80 o
  -3   3   1     2043.71     1978.12     22.59 o
  -2   3   1     3087.62     3230.03     29.76 o
  -1   3   1      883.63      983.13     10.82 o
   0   3   1       80.45      117.45      4.51 o
   1   3   1       73.54       53.61      2.09 o
   2   3   1     7035.41     7063.01     72.63 o
   3   3   1     3475.05     3587.34     38.62 o
   4   3   1     7859.52     8230.83    114.97 o
   5   3   1     5463.13     5598.61     51.41 o
   6   3   1      398.25      401.69      7.16 o
   7   3   1      222.96      222.17      7.60 o
   8   3   1        0.05       -3.74      3.74 o
   9   3   1      400.65      366.50     12.21 o
  10   3   1       88.12      111.75     10.44 o
  11   3   1       17.83       13.18      6.81 o
  12   3   1       37.46       38.29      7.99 o
  13   3   1        0.14       -5.38     11.62 o
  14   3   1       13.53       14.76      7.99 o
 -14   4   1        3.09       -1.96      8.05 o
 -13   4   1        0.94       -0.49      7.63 o
 -12   4   1        6.68       15.30      7.60 o
 -11   4   1      162.03      164.35     10.37 o
 -10   4   1        6.47       14.67      6.32 o
  -9   4   1      279.07      250.33     10.68 o
  -8   4   1       52.52       62.63      8.67 o
  -7   4   1       50.62       49.12      5.39 o
  -6   4   1       51.02       50.21      3.89 o
  -5   4   1      985.21      922.82     13.81 o
  -4   4   1      775.20      775.10     10.63 o
  -3   4   1     1316.06     1270.91     14.84 o
  -2   4   1       42.02       33.50      1.72 o
  -1   4   1      564.76      520.17      6.59 o
   0   4   1     1481.24     1499.40     16.23 o
   1   4   1      383.95      411.17      6.17 o
   2   4   1       44.38       28.59      1.52 o
   3   4   1      381.13      352.53      5.99 o
   4   4   1      364.32      419.04      7.18 o
   5   4   1       33.55       42.77      3.02 o
   6   4   1      612.09      597.80     11.94 o
   7   4   1       50.53       51.75      3.31 o
   8   4   1       19.29       30.98      5.45 o
   9   4   1       26.73       23.86      5.98 o
  10   4   1        5.67        0.10      5.68 o
  11   4   1       68.40       59.48      8.20 o
  12   4   1        7.09       17.12      7.80 o
  13   4   1       23.76        2.62      7.71 o
  14   4   1        0.71        7.87      7.49 o
 -13   5   1        4.05        0.81      8.40 o
 -12   5   1        0.22        6.20      7.03 o
 -11   5   1       47.60       33.45      7.62 o
 -10   5   1        1.09        3.15      9.03 o
  -9   5   1       62.75       62.11      7.06 o
  -8   5   1      240.90      227.74     12.05 o
  -7   5   1      124.38      141.28      7.80 o
  -6   5   1        9.54        6.38      3.60 o
  -5   5   1        3.31        0.04      2.66 o
  -4   5   1      435.81      494.73      8.37 o
  -3   5   1      590.81      528.73      8.20 o
  -2   5   1     1382.19     1435.29     16.15 o
  -1   5   1      827.87      739.42      9.48 o
   0   5   1        5.52       14.79      2.14 o
   1   5   1      400.73      472.88      7.85 o
   2   5   1      127.61      138.09      3.57 o
   3   5   1       10.13       13.29      2.19 o
   4   5   1     1489.37     1405.89     17.03 o
   5   5   1       38.89       49.22      3.68 o
   6   5   1       27.87       24.77      4.03 o
   7   5   1      571.68      521.05     13.61 o
   8   5   1      150.15      161.00      8.92 o
   9   5   1       20.14       22.33      6.10 o
  10   5   1      333.58      317.38     13.20 o
  11   5   1       14.73        6.15      6.75 o
  12   5   1        1.16       -4.63      6.92 o
  13   5   1        0.85       11.75      8.00 o
 -13   6   1        1.12        2.50      9.20 o
 -12   6   1        0.81       13.81      7.94 o
 -11   6   1       12.03       13.12      7.19 o
 -10   6   1        0.81        9.36      6.63 o
  -9   6   1        0.02       10.90      5.78 o
  -8   6   1        5.54        7.29      5.35 o
  -7   6   1      523.14      482.09     13.54 o
  -6   6   1      827.38      799.94     17.09 o
  -5   6   1       87.88       98.33      5.52 o
  -4   6   1       79.38       90.23      4.12 o
  -3   6   1     1124.82     1224.36     14.09 o
  -2   6   1      879.82      900.52     12.06 o
  -1   6   1      147.08      141.65      3.99 o
   0   6   1      158.97      194.00      5.35 o
   1   6   1       18.82       24.38      2.54 o
   2   6   1     4117.91     3807.54     38.65 o
   3   6   1      188.12      209.51      5.47 o
   4   6   1       61.37       63.17      3.63 o
   5   6   1       17.73       25.59      4.02 o
   6   6   1      180.23      180.77      7.33 o
   7   6   1      730.14      749.59     17.37 o
   8   6   1        2.26        6.42      5.38 o
   9   6   1      113.13      118.82      8.85 o
  10   6   1      119.26      133.58     10.06 o
  11   6   1        4.23       -0.90      7.11 o
  12   6   1        1.86        7.07      7.83 o
  13   6   1       12.69        2.35      7.71 o
 -13   7   1        0.08        9.24     10.74 o
 -12   7   1        4.85       14.73     10.06 o
 -11   7   1        5.05       -4.89      6.85 o
 -10   7   1        0.30        4.72      7.49 o
  -9   7   1      102.03      101.70      8.98 o
  -8   7   1      113.65      109.16      8.35 o
  -7   7   1       79.79       90.72      7.57 o
  -6   7   1      205.00      184.72      8.87 o
  -5   7   1     1186.08     1227.34     22.58 o
  -4   7   1       70.04       68.45      5.10 o
  -3   7   1      212.55      184.71      5.77 o
  -2   7   1      645.52      625.27      8.99 o
  -1   7   1     2353.53     2291.09     25.25 o
   0   7   1     1450.61     1492.61     19.57 o
   1   7   1      220.30      234.00      5.86 o
   2   7   1      299.80      293.14      6.24 o
   3   7   1        9.15        8.08      1.86 o
   4   7   1     1755.64     1711.60     24.91 o
   5   7   1       85.67      101.18      6.11 o
   6   7   1        0.42       -3.35      5.42 o
   7   7   1       12.30        6.99      5.36 o
   8   7   1       38.01       46.16      7.01 o
   9   7   1       28.30       18.56     10.78 o
  10   7   1      270.14      305.15     14.66 o
  11   7   1        0.56        0.34      7.22 o
  12   7   1       15.03        9.50      8.98 o
  13   7   1        8.94        1.28     15.87 o
 -12   8   1       23.59       46.55     11.78 o
 -11   8   1       59.20       54.46     10.90 o
 -10   8   1       10.31       13.50      7.34 o
  -9   8   1        4.06       11.72      7.01 o
  -8   8   1      116.15      114.69      9.38 o
  -7   8   1      134.25      150.26      9.13 o
  -6   8   1      257.20      237.60     10.18 o
  -5   8   1       53.68       73.50      6.61 o
  -4   8   1       17.64       15.53      4.88 o
  -3   8   1      562.39      579.22     10.30 o
  -2   8   1        4.42        4.32      2.75 o
  -1   8   1       83.53       92.70      4.53 o
   0   8   1       26.63       36.63      4.11 o
   1   8   1       73.64       89.15      6.05 o
   2   8   1      219.22      231.40      6.51 o
   3   8   1       51.73       62.33      6.41 o
   4   8   1      515.64      523.93     12.18 o
   5   8   1       30.63       18.15      5.47 o
   6   8   1       19.57        9.64      6.01 o
   7   8   1      106.31       96.62      8.01 o
   8   8   1        9.49       14.87      6.54 o
   9   8   1       62.63       68.44      8.53 o
  10   8   1       21.79       28.20      7.93 o
  11   8   1        1.48        1.06     10.89 o
  12   8   1        2.55       22.06      9.78 o
 -11   9   1        8.95        1.52     11.08 o
 -10   9   1        6.81       21.92      9.43 o
  -9   9   1        1.70        1.67      6.74 o
  -8   9   1        8.26        3.64      6.61 o
  -7   9   1       84.82      105.31      8.87 o
  -6   9   1        8.12        6.85      5.57 o
  -5   9   1       25.84       36.72      6.30 o
  -4   9   1       58.95       49.48      7.20 o
  -3   9   1      451.71      411.70     10.89 o
  -2   9   1       42.95       30.21      4.67 o
  -1   9   1      212.60      201.63      7.32 o
   0   9   1      796.98      724.77     13.93 o
   1   9   1      451.30      414.42     10.56 o
   2   9   1      142.45      118.49      5.34 o
   3   9   1      491.90      504.15     13.67 o
   4   9   1       32.39       32.72      7.10 o
   5   9   1      264.38      255.52     10.54 o
   6   9   1        0.40        0.71      5.38 o
   7   9   1       30.77        6.45      6.32 o
   8   9   1       27.13       16.54      7.11 o
   9   9   1       18.54       22.03      7.35 o
  10   9   1        0.57       -4.45      7.86 o
  11   9   1        0.91       22.26     11.79 o
 -11  10   1        4.90       11.83      9.60 o
 -10  10   1       66.07       94.81     15.40 o
  -9  10   1       15.45       12.57     12.98 o
  -8  10   1       23.18       26.23      7.57 o
  -7  10   1       14.89       24.47      7.22 o
  -6  10   1        9.65        3.85      6.17 o
  -5  10   1       25.78       41.41      6.90 o
  -4  10   1      278.89      294.83     10.23 o
  -3  10   1        0.81       -4.71      4.71 o
  -2  10   1       28.84       22.58      5.97 o
  -1  10   1      245.73      252.71      8.75 o
   0  10   1        0.29       -0.66      4.06 o
   1  10   1      109.93      111.84      5.77 o
   2  10   1       58.67       54.41      6.69 o
   3  10   1       47.70       29.57      5.46 o
   4  10   1       57.06       44.20      6.50 o
   5  10   1       11.70       19.61      6.28 o
   6  10   1      189.66      210.87     11.14 o
   7  10   1        2.91        2.84      6.52 o
   8  10   1        0.47        2.90      7.53 o
   9  10   1        0.16        7.70      8.10 o
  10  10   1        6.68       15.20     28.81 o
  11  10   1        0.16       21.69     10.28 o
 -10  11   1        2.85        7.23     10.13 o
  -9  11   1        0.12        7.21     10.12 o
  -8  11   1       14.86       14.69     10.32 o
  -7  11   1        4.85       -7.80      7.80 o
  -6  11   1        8.80       23.55      7.27 o
  -5  11   1        1.45       -2.86      5.55 o
  -4  11   1       21.77       21.47      5.70 o
  -3  11   1        9.02       22.27      7.40 o
  -2  11   1      298.42      299.99     12.01 o
  -1  11   1       69.15       60.44      7.33 o
   0  11   1       19.35       14.81      4.63 o
   1  11   1        1.93        1.48      4.67 o
   2  11   1       42.78       33.96      6.65 o
   3  11   1       66.77       68.61      7.77 o
   4  11   1       13.08       23.02      6.18 o
   5  11   1        0.33        9.18      5.67 o
   6  11   1       30.31       34.73      8.45 o
   7  11   1      115.59      133.20     12.14 o
   8  11   1       55.14       57.17     12.88 o
   9  11   1        1.84        5.15     11.89 o
  10  11   1       11.83       18.18     10.67 o
  -9  12   1        2.71       -4.11     14.49 o
  -8  12   1        6.25       13.41     23.17 o
  -7  12   1        3.33        0.23      9.86 o
  -6  12   1        2.01       -9.11      9.11 o
  -5  12   1        0.00        3.95      8.09 o
  -4  12   1        3.69        6.32      7.83 o
  -3  12   1       20.66       44.99      8.92 o
  -2  12   1        1.30        4.90      6.39 o
  -1  12   1       23.16       21.23      5.75 o
   0  12   1       25.95       38.47      7.31 o
   1  12   1       22.38       39.99      6.23 o
   2  12   1       20.91       20.38      5.87 o
   3  12   1       14.07       17.77      6.69 o
   4  12   1        1.49        7.06      6.27 o
   5  12   1       15.33       35.95      7.78 o
   6  12   1       39.01       30.81     11.08 o
   7  12   1        0.21       17.48     10.64 o
   8  12   1       13.09        9.09     16.92 o
   9  12   1       14.80       25.88     27.59 o
  -7  13   1       23.80       16.75     24.11 o
  -6  13   1       20.39       19.61     10.89 o
  -5  13   1        0.05        7.25     10.51 o
  -4  13   1        0.00       -2.20      9.20 o
  -3  13   1        1.20        0.35     11.74 o
  -2  13   1        3.84       -5.42      8.72 o
  -1  13   1        5.42       -2.04      9.76 o
   0  13   1        1.18       -5.90      8.57 o
   1  13   1       22.54       23.34     10.67 o
   2  13   1       11.16       11.36      9.47 o
   3  13   1       18.88        4.86      7.49 o
   4  13   1        9.80       -2.55      7.14 o
   5  13   1        1.28      -10.81     13.90 o
   6  13   1        3.81        1.50     17.36 o
   7  13   1        2.97        5.82     12.73 o
  -6  14   1       11.04       15.40     13.10 o
  -5  14   1       13.41       16.81      7.93 o
  -4  14   1       25.40       28.44     11.68 o
  -3  14   1        0.24        9.71     11.19 o
  -2  14   1        0.06        3.62     15.70 o
  -1  14   1        0.00        4.94     10.85 o
   0  14   1       12.44        7.83     11.08 o
   1  14   1        8.18       -3.57     10.58 o
   2  14   1        6.71       19.21     11.60 o
   3  14   1        0.23       21.57     10.90 o
   4  14   1        2.17       -6.66      7.25 o
   5  14   1        2.70       14.05      9.39 o
  -3  15   1       13.77       21.68     13.58 o
  -2  15   1       45.43       54.19     11.87 o
  -1  15   1        5.06        6.18     10.47 o
   0  15   1       28.16       23.54     10.21 o
   1  15   1       16.35        7.71      8.95 o
   2  15   1       49.59       49.97     11.63 o
 -14   0   2       13.63        9.78     11.73 o
 -12   0   2       52.67       56.39     11.84 o
 -10   0   2      724.83      611.56     22.54 o
  -8   0   2       95.12       85.36      9.02 o
  -6   0   2       48.25       52.03      3.99 o
  -4   0   2     3511.69     3707.58     48.59 o
  -2   0   2     1215.18     1216.16     13.59 o
   0   0   2     4081.65       -0.47      0.47 o
   2   0   2    66140.97    64416.47    933.25 o
   4   0   2       78.07       93.59      5.90 o
   6   0   2     3173.17     3085.57     49.88 o
   8   0   2      435.53      426.75     16.93 o
  10   0   2       13.65       24.74      8.59 o
  12   0   2       30.47       12.88     12.16 o
  14   0   2       89.66       96.96     27.83 o
 -14   1   2       10.11       13.86      8.55 o
 -13   1   2       16.91       21.82      8.36 o
 -12   1   2       78.51       66.78      8.40 o
 -11   1   2      112.38      107.47     13.29 o
 -10   1   2       14.47       15.70      5.94 o
  -9   1   2       15.40       15.05      5.10 o
  -8   1   2       34.86       38.42      6.89 o
  -7   1   2       13.69       11.56      3.24 o
  -6   1   2      794.07      667.69     11.87 o
  -5   1   2      472.73      459.68      7.28 o
  -4   1   2      562.31      622.87      8.26 o
  -3   1   2      719.32      781.64      9.19 o
  -2   1   2    12112.51    13067.31    107.39 o
  -1   1   2     3393.80     3692.10     24.88 o
   0   1   2        6.85        8.80      0.44 o
   1   1   2     1849.60     2052.75     14.70 o
   2   1   2    19190.34    19719.92    161.43 o
   3   1   2     7370.93     7654.09     78.41 o
   4   1   2     6764.50     7407.97     76.66 o
   5   1   2      273.21      307.28     10.01 o
   6   1   2     1019.55      951.79     16.06 o
   7   1   2     1051.77     1055.87     15.67 o
   8   1   2       37.06       37.46      5.40 o
   9   1   2       88.12       90.52     10.88 o
  10   1   2       18.36       11.36      5.67 o
  11   1   2        9.21       16.60      8.15 o
  12   1   2        5.37        4.57      5.86 o
  13   1   2        0.03       -6.97      6.97 o
  14   1   2       18.03       26.52      9.10 o
 -14   2   2        3.11        5.61      8.18 o
 -13   2   2       20.87       18.49      8.27 o
 -12   2   2        1.02       -3.62      8.30 o
 -11   2   2      104.96       88.24      8.62 o
 -10   2   2        7.64        5.44      5.32 o
  -9   2   2        1.33       -2.81      4.47 o
  -8   2   2       47.26       45.80      5.59 o
  -7   2   2       34.34       33.05      3.75 o
  -6   2   2       88.86       84.98      4.71 o
  -5   2   2     1287.09     1352.26     18.90 o
  -4   2   2      671.49      575.77      8.64 o
  -3   2   2     1575.08     1531.76     17.72 o
  -2   2   2     2109.28     2140.87     18.80 o
  -1   2   2    22540.24    23455.34    192.02 o
   0   2   2     2918.33     3092.90     22.69 o
   1   2   2    13498.17    14167.23    142.61 o
   2   2   2       37.81       56.25      2.67 o
   3   2   2      898.31      980.72     18.50 o
   4   2   2      515.64      428.02      6.47 o
   5   2   2        1.40       -1.96      1.96 o
   6   2   2       34.23       32.84      3.56 o
   7   2   2     1018.06      917.63     15.80 o
   8   2   2        3.20       -2.54      4.04 o
   9   2   2        8.63        9.17      3.96 o
  10   2   2       48.83       52.83      6.95 o
  11   2   2        1.50       -0.53      6.37 o
  12   2   2        0.04       10.90      7.02 o
  13   2   2       22.94       21.36      7.13 o
  14   2   2        0.15        0.06      7.68 o
 -14   3   2        0.88       -9.24      9.24 o
 -13   3   2        0.17       -2.40     12.28 o
 -12   3   2       24.98        9.15      7.18 o
 -11   3   2        7.99       -4.22      6.08 o
 -10   3   2       45.22       54.45      7.06 o
  -9   3   2       73.09       71.08      9.48 o
  -8   3   2      445.64      452.68     23.12 o
  -7   3   2      565.94      572.03     13.30 o
  -6   3   2      555.10      533.35     12.53 o
  -5   3   2      681.65      690.92     10.85 o
  -4   3   2     1863.08     1849.63     19.80 o
  -3   3   2      269.66      226.50      3.87 o
  -2   3   2     1298.42     1379.41     12.81 o
  -1   3   2    17825.19    19093.57    177.27 o
   0   3   2    10593.02    10907.58     90.10 o
   1   3   2      817.04      810.86     10.15 o
   2   3   2     1022.16     1115.86     13.52 o
   3   3   2     1704.93     1756.90     20.46 o
   4   3   2       36.37       90.32      3.95 o
   5   3   2      233.75      290.05      7.45 o
   6   3   2      139.85      131.57      4.81 o
   7   3   2      614.93      582.93     11.05 o
   8   3   2       49.59       40.21      4.23 o
   9   3   2       73.89       62.00      6.94 o
  10   3   2       12.90       23.34      6.49 o
  11   3   2      176.68      211.44     11.56 o
  12   3   2        2.46       21.23      7.71 o
  13   3   2        0.02        1.66      6.75 o
  14   3   2        4.69       -3.10      8.23 o
 -14   4   2        0.25       -5.72      7.67 o
 -13   4   2        7.68        6.77      7.56 o
 -12   4   2        2.09        6.90      6.92 o
 -11   4   2        1.44        2.24      6.25 o
 -10   4   2       74.03       70.68      7.76 o
  -9   4   2       78.42       92.14      7.54 o
  -8   4   2       70.59       61.91      6.29 o
  -7   4   2        1.41        6.86      4.40 o
  -6   4   2       61.06       58.50      3.06 o
  -5   4   2       56.68       73.66      3.91 o
  -4   4   2     4629.18     4699.18     46.91 o
  -3   4   2     2471.89     2466.82     25.87 o
  -2   4   2     3223.32     3358.46     31.25 o
  -1   4   2      411.16      424.90      6.13 o
   0   4   2     1857.78     1762.78     18.67 o
   1   4   2       12.03       10.16      1.51 o
   2   4   2      885.44      850.90     11.40 o
   3   4   2       24.31       11.35      1.90 o
   4   4   2     1056.95     1207.04     20.68 o
   5   4   2      891.88      858.11     13.37 o
   6   4   2      109.70      127.63      5.15 o
   7   4   2      107.57      104.14      5.90 o
   8   4   2      734.96      688.20     16.17 o
   9   4   2       58.18       65.61      6.96 o
  10   4   2        4.59       -5.65      5.65 o
  11   4   2       13.82        9.34      6.93 o
  12   4   2       13.09       30.07      8.27 o
  13   4   2       10.01       -1.36      7.91 o
  14   4   2        1.00        4.58      7.54 o
 -13   5   2       10.67       18.27      8.73 o
 -12   5   2      107.51      122.96     10.63 o
 -11   5   2       32.55       28.19      9.52 o
 -10   5   2      100.29      108.33      8.83 o
  -9   5   2      193.03      207.56     11.50 o
  -8   5   2      677.07      678.25     16.36 o
  -7   5   2      104.90       97.88      6.99 o
  -6   5   2       64.86       73.27      5.09 o
  -5   5   2       22.61       22.86      3.35 o
  -4   5   2       73.94       88.25      3.87 o
  -3   5   2       55.68       56.94      2.42 o
  -2   5   2     1325.68     1363.52     14.56 o
  -1   5   2      793.88      848.42      9.41 o
   0   5   2      434.80      339.49      8.48 o
   1   5   2     2523.35     2633.04     27.41 o
   2   5   2        0.77       -0.69      1.66 o
   3   5   2     1234.82     1346.10     15.01 o
   4   5   2      672.47      674.13      9.40 o
   5   5   2      121.43      126.40      6.76 o
   6   5   2      296.12      279.42      8.33 o
   7   5   2       18.43       29.39      5.32 o
   8   5   2       11.23       15.23      5.24 o
   9   5   2        0.07       10.91      5.90 o
  10   5   2        5.40        7.96     11.15 o
  11   5   2       39.90       44.38      8.32 o
  12   5   2        5.46        6.51      7.51 o
  13   5   2       40.80       38.68      8.92 o
 -13   6   2        0.29       -2.29      8.32 o
 -12   6   2        2.89        4.96      7.49 o
 -11   6   2       21.19       22.66      7.27 o
 -10   6   2       50.55       53.85      7.75 o
  -9   6   2      209.57      208.82     11.44 o
  -8   6   2       98.64       83.59      8.52 o
  -7   6   2      195.31      205.10      9.26 o
  -6   6   2      177.29      192.10      8.69 o
  -5   6   2     2614.26     2412.60     29.59 o
  -4   6   2      147.96      153.42      5.03 o
  -3   6   2      577.22      556.32      7.94 o
  -2   6   2       42.42       37.65      3.62 o
  -1   6   2       94.28      120.79      3.96 o
   0   6   2      100.77      101.35      4.04 o
   1   6   2     1354.74     1492.02     17.48 o
   2   6   2      962.79     1059.48     16.66 o
   3   6   2      590.02      615.83      9.61 o
   4   6   2      270.50      291.11      8.66 o
   5   6   2      109.75      139.37      6.18 o
   6   6   2      167.10      180.47      7.30 o
   7   6   2     1138.08     1091.17     21.59 o
   8   6   2       13.90       21.31      5.97 o
   9   6   2        0.01        3.90      5.76 o
  10   6   2        1.05        5.43      6.68 o
  11   6   2        0.71        4.24      6.91 o
  12   6   2        0.00       15.36      9.36 o
  13   6   2        8.31       24.70      9.01 o
 -13   7   2        2.77        8.74     10.88 o
 -12   7   2       18.82       28.46     12.60 o
 -11   7   2       67.48       74.25      9.32 o
 -10   7   2       92.56       91.50      9.17 o
  -9   7   2       36.86       43.74      7.71 o
  -8   7   2        3.74       -0.73      5.34 o
  -7   7   2      304.37      280.40     11.02 o
  -6   7   2      890.67      902.54     19.05 o
  -5   7   2     1539.25     1530.33     26.36 o
  -4   7   2      346.21      357.27     10.34 o
  -3   7   2       10.68       11.99      2.70 o
  -2   7   2       97.14      125.40      4.02 o
  -1   7   2        0.97       10.74      2.50 o
   0   7   2      730.84      671.93     11.17 o
   1   7   2      331.79      334.19     11.03 o
   2   7   2      388.45      431.25      8.78 o
   3   7   2       65.87       64.47      5.03 o
   4   7   2       14.15       24.89      4.21 o
   5   7   2     2563.14     2359.39     32.72 o
   6   7   2      457.63      486.93     13.56 o
   7   7   2       85.75       91.89      8.11 o
   8   7   2       19.99       14.24      5.93 o
   9   7   2       88.57       77.70      8.46 o
  10   7   2       16.65       37.93      8.07 o
  11   7   2        8.20        6.25      7.47 o
  12   7   2        9.38       12.89      9.23 o
 -12   8   2        2.46       17.24     10.22 o
 -11   8   2       18.96       13.77      9.28 o
 -10   8   2       35.39       39.68      9.61 o
  -9   8   2       29.73       60.34      8.27 o
  -8   8   2        4.85       22.04      6.77 o
  -7   8   2      264.35      250.52     10.95 o
  -6   8   2        3.97       12.02      5.39 o
  -5   8   2       28.29       37.54      7.72 o
  -4   8   2      306.86      293.13     10.26 o
  -3   8   2       86.03       77.99      5.91 o
  -2   8   2       20.42       17.22      3.62 o
  -1   8   2      184.02      172.78      5.93 o
   0   8   2      276.18      272.61      7.05 o
   1   8   2      575.30      561.13     11.66 o
   2   8   2      819.64      749.40     12.13 o
   3   8   2      110.47       91.68      5.71 o
   4   8   2        0.21        4.72      4.32 o
   5   8   2       37.57       39.97      6.06 o
   6   8   2       20.57       13.12      5.69 o
   7   8   2       23.34       14.09      6.65 o
   8   8   2       36.94       29.38      7.11 o
   9   8   2        1.88       -6.09      6.09 o
  10   8   2        0.14        8.15      7.42 o
  11   8   2        8.01       -1.42      8.24 o
  12   8   2        8.89       31.75      8.57 o
 -11   9   2       45.48       38.66     14.76 o
 -10   9   2        1.41       -3.01      8.28 o
  -9   9   2       59.10       65.16      8.66 o
  -8   9   2        5.55        0.82      6.42 o
  -7   9   2       96.59       80.67      8.99 o
  -6   9   2      213.75      234.19     16.88 o
  -5   9   2       64.99       73.47      9.22 o
  -4   9   2        4.02       -2.52      4.65 o
  -3   9   2       71.40       46.85      5.20 o
  -2   9   2       10.67       12.54      3.81 o
  -1   9   2        1.94        0.36      3.49 o
   0   9   2      552.13      517.61     11.57 o
   1   9   2        0.17       -2.50      4.58 o
   2   9   2        0.71        0.04      3.04 o
   3   9   2       23.41       35.29      5.01 o
   4   9   2        1.02       -0.71      5.08 o
   5   9   2        0.85       11.08      5.74 o
   6   9   2       40.51       57.81      7.32 o
   7   9   2        0.41        1.61      6.21 o
   8   9   2        4.28        3.65      6.45 o
   9   9   2       18.67       14.99      8.40 o
  10   9   2       30.76       32.06      9.42 o
  11   9   2        7.78       10.21     10.06 o
 -11  10   2        2.29        9.07      9.29 o
 -10  10   2        8.67       12.41     11.07 o
  -9  10   2        0.53        6.74      8.37 o
  -8  10   2       37.22       29.66      9.28 o
  -7  10   2        0.62        1.44      6.95 o
  -6  10   2        1.33       11.84      6.42 o
  -5  10   2      144.57      130.63      8.93 o
  -4  10   2       13.93       13.24      4.97 o
  -3  10   2       36.03       48.11      6.58 o
  -2  10   2       98.63      119.84      8.04 o
  -1  10   2      364.59      364.86     10.22 o
   0  10   2        8.49        3.32      4.80 o
   1  10   2      191.84      208.21      7.23 o
   2  10   2        0.28        1.12      5.32 o
   3  10   2       13.17        7.84      4.95 o
   4  10   2       45.54       52.34      6.23 o
   5  10   2        4.00        2.08      5.87 o
   6  10   2        2.29       11.60      6.47 o
   7  10   2       72.63       72.50      8.67 o
   8  10   2        0.57       -5.33      7.27 o
   9  10   2       47.99       69.26     15.45 o
  10  10   2        3.64        5.15     10.38 o
  11  10   2        0.00       34.72     17.02 o
 -10  11   2        4.32       13.76     17.66 o
  -9  11   2        9.22       22.14     11.69 o
  -8  11   2       32.98       34.27      9.85 o
  -7  11   2       12.17       14.03      8.83 o
  -6  11   2       54.95       87.32     13.38 o
  -5  11   2       24.24       36.25      6.40 o
  -4  11   2       58.93       50.94      7.38 o
  -3  11   2       53.47       36.93      7.51 o
  -2  11   2        4.09       32.89      6.43 o
  -1  11   2      210.75      240.90     10.97 o
   0  11   2       52.78       52.55      5.84 o
   1  11   2      103.61      119.62      7.31 o
   2  11   2      134.06      143.99      8.08 o
   3  11   2        0.79        3.17      5.09 o
   4  11   2        0.92       -5.23      5.23 o
   5  11   2        2.51       11.05      6.53 o
   6  11   2        0.45       11.31      9.29 o
   7  11   2       19.59       19.51      8.47 o
   8  11   2        7.70       -0.61      8.40 o
   9  11   2        1.01      -18.68     18.68 o
  10  11   2        0.14       24.02     15.20 o
  -9  12   2       15.31        8.91      9.50 o
  -8  12   2       14.77       27.45     11.29 o
  -7  12   2        3.20       -9.14      9.14 o
  -6  12   2       21.44        2.88      8.14 o
  -5  12   2       25.50       15.89     10.74 o
  -4  12   2        3.90       18.46      8.15 o
  -3  12   2        2.18       13.38      8.07 o
  -2  12   2       12.95       11.08      9.22 o
  -1  12   2       35.44       38.68      7.62 o
   0  12   2       23.25       39.57      8.67 o
   1  12   2       16.70        8.09      5.82 o
   2  12   2        9.98       14.02      6.23 o
   3  12   2        2.60        2.54      6.25 o
   4  12   2        0.11        0.35      8.46 o
   5  12   2      112.07      101.77      8.44 o
   6  12   2       11.43       13.24      6.39 o
   7  12   2        7.84       -4.49      7.82 o
   8  12   2        0.62       -8.13      8.13 o
   9  12   2        1.65       51.07     16.89 o
  -7  13   2        2.94        0.41      7.79 o
  -6  13   2       39.08       29.89     11.74 o
  -5  13   2        8.72       18.12     19.05 o
  -4  13   2       11.20        8.11     13.68 o
  -3  13   2       39.82       44.14     11.40 o
  -2  13   2       24.29       19.92      8.53 o
  -1  13   2       20.66       19.29      8.16 o
   0  13   2        3.32       -2.13      7.49 o
   1  13   2        0.25       -1.97      7.55 o
   2  13   2       13.40        1.26      7.62 o
   3  13   2       12.13        8.49      7.44 o
   4  13   2       55.18       46.23      9.54 o
   5  13   2        6.31        9.57      8.76 o
   6  13   2       21.57       17.21      8.72 o
   7  13   2        1.61       19.08      8.93 o
  -6  14   2       21.21       31.21     15.06 o
  -5  14   2        7.91       17.93      8.94 o
  -4  14   2        8.20        4.44     12.67 o
  -3  14   2        9.02        5.19     10.47 o
  -2  14   2       11.02       -8.96      8.96 o
  -1  14   2       15.58       10.83     10.81 o
   0  14   2       11.84       21.94     17.46 o
   1  14   2      131.32      138.80     16.04 o
   2  14   2        2.67       -0.39     10.41 o
   3  14   2       51.13       45.87     13.21 o
   4  14   2        5.44        1.13     11.10 o
   5  14   2        0.01        7.76      8.44 o
  -3  15   2        7.99       27.36     14.32 o
  -2  15   2       27.12       31.49     13.34 o
  -1  15   2        0.58       14.98      9.01 o
   0  15   2        6.98       12.80     16.95 o
   1  15   2       13.07       15.38     16.21 o
   2  15   2       40.41       52.10     18.31 o
   3  15   2       10.46       32.63     15.81 o
 -13   0   3       54.19       56.74     22.39 o
 -11   0   3      117.83      102.03     12.76 o
  -9   0   3        5.73        9.72      6.46 o
  -7   0   3      916.09      838.08     22.73 o
  -5   0   3      618.88      868.19     14.71 o
  -3   0   3    16316.50    16638.44    204.98 o
  -1   0   3     3068.50     3228.71     64.97 o
   1   0   3      406.64      420.52      4.70 o
   3   0   3     2119.93     2281.43     35.36 o
   5   0   3    21132.43    21183.71    302.85 o
   7   0   3        0.43       -3.81      3.81 o
   9   0   3       22.53       33.13     11.79 o
  11   0   3       62.73       64.43      8.50 o
  13   0   3        2.33       18.80     19.52 o
 -14   1   3        0.02       -3.54      7.52 o
 -13   1   3        1.92       -1.23      7.50 o
 -12   1   3       13.57       24.27      7.41 o
 -11   1   3        0.93       14.04      8.63 o
 -10   1   3      138.46      163.60      9.68 o
  -9   1   3        1.76        3.05      4.47 o
  -8   1   3       67.05       66.16      5.92 o
  -7   1   3       21.46       19.10      2.96 o
  -6   1   3      293.12      291.56      6.14 o
  -5   1   3        2.90       14.05      2.27 o
  -4   1   3      573.75      666.26      8.65 o
  -3   1   3      495.66      512.71      6.64 o
  -2   1   3     1313.01     1407.90     12.66 o
  -1   1   3     8536.33     8951.44     59.18 o
   0   1   3        1.13       -0.48      0.48 o
   1   1   3    27671.51    28741.82    197.09 o
   2   1   3    14243.22    14921.14    129.80 o
   3   1   3        2.75        7.90      3.26 o
   4   1   3      225.46      332.14      7.17 o
   5   1   3     2386.70     2427.51     28.03 o
   6   1   3       14.48       20.88      3.09 o
   7   1   3      127.57      145.32      6.62 o
   8   1   3       58.06       68.21      6.19 o
   9   1   3        0.04        1.54      3.74 o
  10   1   3        0.95       -3.16      4.34 o
  11   1   3       25.15       31.61      7.39 o
  12   1   3        6.57        8.84      5.99 o
  13   1   3        8.17       -1.32      7.59 o
  14   1   3       11.56       11.99      9.19 o
 -14   2   3        1.65       -5.38      7.58 o
 -13   2   3        5.97        2.20      7.59 o
 -12   2   3        1.13        4.46      6.42 o
 -11   2   3        9.09       15.66      6.90 o
 -10   2   3       48.56       54.32      6.91 o
  -9   2   3      120.49      102.63      7.30 o
  -8   2   3     1858.29     1627.45     27.55 o
  -7   2   3     1061.17     1063.32     16.47 o
  -6   2   3      375.64      360.66      7.48 o
  -5   2   3      455.98      388.66      7.22 o
  -4   2   3       11.10       12.43      1.65 o
  -3   2   3      200.86      207.30      4.20 o
  -2   2   3      181.82      273.57      4.40 o
  -1   2   3     1988.71     2079.58     17.07 o
   0   2   3     5018.28     5403.55     38.94 o
   1   2   3     7383.80     7551.12     71.11 o
   2   2   3      377.81      382.44      4.38 o
   3   2   3     3459.11     3706.99     36.27 o
   4   2   3      672.56      613.18      8.25 o
   5   2   3       69.72       64.98      3.09 o
   6   2   3       37.02       46.04      3.41 o
   7   2   3        0.44        1.82      2.59 o
   8   2   3      185.48      166.18      6.77 o
   9   2   3      138.86      130.98      6.68 o
  10   2   3      515.96      476.83     14.60 o
  11   2   3        1.10       -0.38      6.16 o
  12   2   3       32.40       51.31      7.91 o
  13   2   3       25.29       25.28      8.39 o
  14   2   3        0.08       -9.98      9.98 o
 -14   3   3        6.33        8.19      9.46 o
 -13   3   3        0.20       -4.10      8.87 o
 -12   3   3        0.13        0.01      6.54 o
 -11   3   3       10.86       16.31      6.89 o
 -10   3   3        7.24        7.34      5.65 o
  -9   3   3       71.82       57.83      6.50 o
  -8   3   3      479.54      499.93     13.16 o
  -7   3   3      102.07      106.10      8.75 o
  -6   3   3       19.30       24.25      4.62 o
  -5   3   3     1587.84     1648.98     22.47 o
  -4   3   3      106.41      122.69      3.61 o
  -3   3   3     2493.75     2642.94     26.66 o
  -2   3   3      145.38      205.27      3.20 o
  -1   3   3     9753.19     9942.87     82.12 o
   0   3   3     8585.52     8531.33     63.93 o
   1   3   3      839.18      927.65      9.79 o
   2   3   3     1347.12     1374.83     13.77 o
   3   3   3     1216.40     1257.65     15.47 o
   4   3   3      491.86      536.16      9.63 o
   5   3   3      400.82      441.30     10.91 o
   6   3   3      110.71      107.65      6.66 o
   7   3   3      540.14      503.08      9.53 o
   8   3   3      400.53      410.94      9.85 o
   9   3   3        0.20        5.64      5.32 o
  10   3   3        6.19        0.21      5.41 o
  11   3   3      190.91      228.74     11.97 o
  12   3   3       22.06       25.45      6.80 o
  13   3   3        3.33       -1.64      6.60 o
  14   3   3        1.03       -0.95      7.03 o
 -14   4   3       21.20       13.03     19.28 o
 -13   4   3       18.55       26.69      8.61 o
 -12   4   3       61.93       57.01      8.89 o
 -11   4   3        0.03        7.08      6.58 o
 -10   4   3       15.84        8.94      5.94 o
  -9   4   3      317.14      339.85     11.98 o
  -8   4   3       51.72       50.01      8.08 o
  -7   4   3      893.53      851.19     17.76 o
  -6   4   3       92.57       97.53      4.15 o
  -5   4   3     1010.84     1085.46     14.44 o
  -4   4   3     1253.31     1249.42     26.88 o
  -3   4   3       37.24       30.96      2.65 o
  -2   4   3        0.65        4.08      1.14 o
  -1   4   3     7370.31     7412.77     65.87 o
   0   4   3      281.80      327.87      4.90 o
   1   4   3      504.18      546.72      8.04 o
   2   4   3     1100.33     1222.28     15.19 o
   3   4   3     1825.87     1606.26     21.30 o
   4   4   3      418.57      446.61      8.90 o
   5   4   3      137.91      140.87      5.43 o
   6   4   3      276.32      277.27      7.91 o
   7   4   3       37.55       25.56      4.13 o
   8   4   3      272.76      266.73     13.79 o
   9   4   3      198.24      185.39      9.76 o
  10   4   3       55.90       62.18      8.52 o
  11   4   3       15.57       17.12      8.10 o
  12   4   3        4.81        2.38      7.10 o
  13   4   3        6.52        2.53      7.37 o
 -13   5   3        3.89        3.20      9.48 o
 -12   5   3       10.44        5.36      7.38 o
 -11   5   3        2.07        1.16      6.21 o
 -10   5   3       12.39        8.30      6.36 o
  -9   5   3       58.53       58.79      7.04 o
  -8   5   3        0.33        8.11      5.00 o
  -7   5   3       54.02       53.68      5.92 o
  -6   5   3     2244.59     2103.12     29.17 o
  -5   5   3      858.01      831.08     14.94 o
  -4   5   3     1318.24     1288.69     17.24 o
  -3   5   3      541.58      477.26      6.85 o
  -2   5   3        2.19       10.54      1.65 o
  -1   5   3      279.78      344.61      5.45 o
   0   5   3      143.95      122.22      3.34 o
   1   5   3      327.53      346.73      6.49 o
   2   5   3       31.66       40.12      2.53 o
   3   5   3       82.68       83.36      3.53 o
   4   5   3        2.12        0.19      2.30 o
   5   5   3      142.84      126.24      5.06 o
   6   5   3      456.58      438.76     10.45 o
   7   5   3        6.27        2.88      4.31 o
   8   5   3      129.97      112.44      7.80 o
   9   5   3      283.26      291.21     11.69 o
  10   5   3        1.15        2.49      6.12 o
  11   5   3        2.94        9.38      7.20 o
  12   5   3        4.40        2.74     11.44 o
  13   5   3        1.50       -7.04      7.04 o
 -13   6   3        0.89        7.31      9.00 o
 -12   6   3        2.49        8.48      9.24 o
 -11   6   3        5.63       28.60      7.22 o
 -10   6   3       13.56        5.58      6.38 o
  -9   6   3       16.27       12.71      5.95 o
  -8   6   3        2.03        5.34      5.24 o
  -7   6   3       13.48       10.35      4.92 o
  -6   6   3      771.63      740.19     16.33 o
  -5   6   3        0.07        8.27      3.23 o
  -4   6   3     1055.75      892.83     13.62 o
  -3   6   3        7.07       12.74      2.08 o
  -2   6   3     4000.03     3951.88     37.49 o
  -1   6   3     1738.35     1815.77     19.03 o
   0   6   3       81.98       94.24      3.39 o
   1   6   3       85.23      101.16      3.61 o
   2   6   3       92.01      100.79      3.96 o
   3   6   3      494.11      504.66      8.52 o
   4   6   3     1467.91     1447.30     17.97 o
   5   6   3      249.70      268.35      7.36 o
   6   6   3      199.81      208.43      8.03 o
   7   6   3       14.09       10.28      5.05 o
   8   6   3       88.34       95.91      7.86 o
   9   6   3      138.44      142.76     16.60 o
  10   6   3       41.90       33.06      7.64 o
  11   6   3       11.92       22.03      8.69 o
  12   6   3       34.84       40.54     10.01 o
  13   6   3       21.60       24.18      9.14 o
 -13   7   3        6.88       12.19      8.64 o
 -12   7   3       11.50       -1.14      8.74 o
 -11   7   3       11.56       48.05     12.07 o
 -10   7   3        0.22        8.04      6.67 o
  -9   7   3      138.99      138.59      9.73 o
  -8   7   3      133.60      113.25      8.33 o
  -7   7   3       15.11       24.86      5.89 o
  -6   7   3       12.51       22.26      5.91 o
  -5   7   3      431.73      478.02     12.82 o
  -4   7   3      789.37      797.29     13.25 o
  -3   7   3      113.96      129.75      4.97 o
  -2   7   3       11.72        9.15      2.26 o
  -1   7   3      598.54      629.15     10.87 o
   0   7   3      209.01      215.89      6.88 o
   1   7   3      195.18      234.54      5.96 o
   2   7   3       24.75       19.49      3.02 o
   3   7   3        8.68       11.09      3.10 o
   4   7   3        9.19       15.20      3.78 o
   5   7   3      751.66      745.30     14.56 o
   6   7   3        0.20        9.11      5.07 o
   7   7   3       11.16       32.12      6.14 o
   8   7   3        1.81        2.09      5.46 o
   9   7   3      149.57      164.95     10.46 o
  10   7   3       51.65       47.74      8.73 o
  11   7   3       12.80       11.75      8.84 o
  12   7   3       45.48       50.00     10.37 o
 -12   8   3        3.45       13.88      9.51 o
 -11   8   3        8.75       23.50      9.81 o
 -10   8   3       41.80       40.12     10.10 o
  -9   8   3      205.01      215.84     11.57 o
  -8   8   3      446.69      435.68     14.51 o
  -7   8   3        0.98       11.60      5.63 o
  -6   8   3       14.70       24.37      6.03 o
  -5   8   3       46.18       41.65      8.11 o
  -4   8   3      223.37      211.11      8.99 o
  -3   8   3        0.21        2.03      2.68 o
  -2   8   3      332.95      346.54      8.86 o
  -1   8   3      239.24      189.03      5.92 o
   0   8   3      459.65      452.41      9.13 o
   1   8   3      696.27      713.80     12.16 o
   2   8   3      792.31      736.34     12.66 o
   3   8   3      527.56      461.55     10.89 o
   4   8   3      229.32      216.65      8.01 o
   5   8   3      311.81      326.04     14.33 o
   6   8   3      115.18      103.53      7.82 o
   7   8   3       11.23        4.27      5.65 o
   8   8   3      204.31      213.83     11.05 o
   9   8   3       59.51       60.43      8.56 o
  10   8   3        0.54       -2.63     12.27 o
  11   8   3       25.81       20.57      9.70 o
  12   8   3        0.32        9.37      7.94 o
 -11   9   3       28.20       39.48     10.58 o
 -10   9   3        0.11        9.86      9.05 o
  -9   9   3        1.61        8.05      8.56 o
  -8   9   3        0.09       -6.07      6.07 o
  -7   9   3       62.32       54.75      8.53 o
  -6   9   3       82.87       62.84      7.37 o
  -5   9   3      106.96       92.05      7.47 o
  -4   9   3       70.17       68.18      5.71 o
  -3   9   3      132.18      138.80      7.04 o
  -2   9   3      379.60      375.15      9.50 o
  -1   9   3      392.67      349.97      9.42 o
   0   9   3      138.72      136.19      8.42 o
   1   9   3       12.84        7.57      4.26 o
   2   9   3      182.24      201.44      8.48 o
   3   9   3       74.66       87.56      5.65 o
   4   9   3      227.03      208.76      9.53 o
   5   9   3      157.70      196.48     11.49 o
   6   9   3      358.33      345.94     12.62 o
   7   9   3        0.97        4.38      6.07 o
   8   9   3        0.67       -2.33      6.48 o
   9   9   3        8.25       -2.84      7.55 o
  10   9   3        0.06       -8.40      8.40 o
  11   9   3        0.05        4.50     10.74 o
 -11  10   3        1.12       20.42     21.58 o
 -10  10   3        3.17       -2.60      9.39 o
  -9  10   3        5.29        4.07      8.89 o
  -8  10   3      109.14      107.76     15.43 o
  -7  10   3        6.65        5.28     10.33 o
  -6  10   3       73.61       62.49      8.03 o
  -5  10   3      173.53      158.41     11.13 o
  -4  10   3       84.95       93.37      6.95 o
  -3  10   3      203.26      200.31      9.67 o
  -2  10   3      204.47      210.32      9.72 o
  -1  10   3        0.75        5.89      4.23 o
   0  10   3       29.78       23.78      5.07 o
   1  10   3        3.04       -2.05      4.26 o
   2  10   3       39.35       29.72      5.27 o
   3  10   3       76.44       69.79      6.39 o
   4  10   3        8.14        8.14      5.69 o
   5  10   3       72.88       94.37      8.21 o
   6  10   3      107.18      113.43      9.08 o
   7  10   3       83.88       69.40      9.71 o
   8  10   3        9.96        6.22      9.68 o
   9  10   3       27.35       57.70     10.49 o
  10  10   3        7.78       -6.95      8.30 o
 -10  11   3        7.68       36.88     10.82 o
  -9  11   3        2.22        2.37     13.75 o
  -8  11   3       23.11       34.85     10.07 o
  -7  11   3       89.30       71.82     10.70 o
  -6  11   3       10.17       12.83      8.29 o
  -5  11   3        4.27        5.02      7.81 o
  -4  11   3       38.47       37.86      7.03 o
  -3  11   3        0.15        2.77      5.89 o
  -2  11   3       15.14       33.65      6.79 o
  -1  11   3       46.29       63.19      7.41 o
   0  11   3        2.85        6.59      4.82 o
   1  11   3      463.66      468.12     12.58 o
   2  11   3       23.90       33.88      6.73 o
   3  11   3        3.29       -0.10      4.94 o
   4  11   3       14.94       13.92      5.50 o
   5  11   3       20.33       18.07      6.00 o
   6  11   3       32.39       35.27      9.45 o
   7  11   3        0.78        2.61      6.98 o
   8  11   3        5.52       -5.17      6.85 o
   9  11   3       29.73       23.96     11.56 o
  10  11   3        2.19       -3.51     13.64 o
  -9  12   3        0.41       -7.77      7.77 o
  -8  12   3       22.38        6.08     21.18 o
  -7  12   3        1.95        1.73     10.15 o
  -6  12   3        0.54        8.43      8.60 o
  -5  12   3        0.38        0.91     10.80 o
  -4  12   3       36.77       45.59      9.14 o
  -3  12   3       72.40       74.00      9.81 o
  -2  12   3       47.24       59.85      9.45 o
  -1  12   3       68.58       94.64     11.78 o
   0  12   3      116.67      105.24     10.52 o
   1  12   3        0.62       -2.44      5.59 o
   2  12   3      113.17       98.25      8.55 o
   3  12   3       13.02       15.97      9.03 o
   4  12   3        0.54       -1.96      6.10 o
   5  12   3       83.62       64.20      7.99 o
   6  12   3       10.42        5.32      6.26 o
   7  12   3        1.53       -8.75     11.63 o
   8  12   3       17.74        9.71      8.71 o
   9  12   3        0.15       50.46     17.36 o
  -7  13   3        0.15        3.53     12.23 o
  -6  13   3        4.50       -3.55     10.10 o
  -5  13   3        3.30        5.91     10.65 o
  -4  13   3        4.47        9.97     18.14 o
  -3  13   3        0.00       -5.88      7.32 o
  -2  13   3       17.27        5.02      7.88 o
  -1  13   3        1.66        8.86      7.63 o
   0  13   3        5.23        7.28      8.05 o
   1  13   3       29.80       39.92      9.24 o
   2  13   3        0.53        2.88      6.70 o
   3  13   3       14.19       11.63      6.80 o
   4  13   3        3.56        1.15     11.72 o
   5  13   3        2.11       10.71      8.61 o
   6  13   3       47.63       54.00     10.44 o
   7  13   3        0.00       23.16      9.91 o
  -6  14   3        2.60        9.79     13.64 o
  -5  14   3       57.09       61.75     12.39 o
  -4  14   3        5.03       24.46     11.50 o
  -3  14   3        7.40       14.37     10.86 o
  -2  14   3       12.64        7.75     10.06 o
  -1  14   3        4.17       -0.15     10.05 o
   0  14   3        1.60       -7.08      9.09 o
   1  14   3        4.84       -8.97      9.60 o
   2  14   3        1.77       10.74     17.43 o
   3  14   3        1.73       -1.71      9.98 o
   4  14   3       48.22       47.46     10.13 o
   5  14   3        2.69       10.86      9.83 o
  -3  15   3        1.57        5.13     12.77 o
  -2  15   3       22.52       25.84     15.74 o
  -1  15   3        2.62       -1.71      8.87 o
   0  15   3       28.45       45.38     11.93 o
   1  15   3        0.34        0.92      9.22 o
   2  15   3       14.85       21.16     21.89 o
 -14   0   4       46.81       54.87     13.77 o
 -12   0   4       40.21       50.58     11.47 o
 -10   0   4        0.82       -0.98      6.93 o
  -8   0   4      361.69      363.59     15.45 o
  -6   0   4       66.13       67.00      5.16 o
  -4   0   4     5105.55     5908.50     87.11 o
  -2   0   4      427.32      433.11      6.87 o
   0   0   4    10993.71    11120.88    143.32 o
   2   0   4    20493.50    21093.92    288.06 o
   4   0   4     5999.70     6015.10     88.93 o
   6   0   4     2319.00     2226.66     37.83 o
   8   0   4       62.56       85.50     13.95 o
  10   0   4        8.11        7.75      5.91 o
  12   0   4        7.17       -6.74      9.43 o
  14   0   4       19.70       33.74     13.10 o
 -14   1   4        0.10        0.73      7.62 o
 -13   1   4        1.25        7.82      7.82 o
 -12   1   4      115.45      128.94     10.20 o
 -11   1   4      119.68      136.41      9.59 o
 -10   1   4      127.89      125.98     11.07 o
  -9   1   4       41.27       43.00      5.95 o
  -8   1   4      478.19      471.49     17.39 o
  -7   1   4        0.50       -0.89      2.43 o
  -6   1   4      371.57      376.29      7.66 o
  -5   1   4     5365.73     5363.69     56.95 o
  -4   1   4     2473.59     2578.57     26.36 o
  -3   1   4     3623.04     3623.41     35.33 o
  -2   1   4     3210.22     3253.81     27.76 o
  -1   1   4      117.83      137.84      2.99 o
   0   1   4     4871.81     5288.40     44.48 o
   1   1   4     1664.72     1710.28     11.89 o
   2   1   4     3300.98     3365.15     27.15 o
   3   1   4      617.28      577.13     10.28 o
   4   1   4     4383.75     4520.45     44.24 o
   5   1   4       54.55       66.32      3.07 o
   6   1   4      416.70      389.24     11.19 o
   7   1   4      107.80      124.23      4.77 o
   8   1   4     1389.02     1375.24     21.32 o
   9   1   4       13.75       16.01      4.23 o
  10   1   4       27.18       11.17      4.38 o
  11   1   4       11.41        8.16      5.54 o
  12   1   4       18.54       26.95      6.32 o
  13   1   4       14.70        9.81      7.54 o
  14   1   4        3.96       13.43      8.88 o
 -14   2   4        7.96       23.48     10.22 o
 -13   2   4       34.64       35.31      8.72 o
 -12   2   4       21.48       29.86      7.43 o
 -11   2   4       62.66       67.98      8.35 o
 -10   2   4        8.88        5.01      5.36 o
  -9   2   4       62.29       74.19      6.54 o
  -8   2   4      164.99      162.92      7.98 o
  -7   2   4       43.29       35.72      5.83 o
  -6   2   4     1187.49     1251.16     15.56 o
  -5   2   4     1679.77     1782.82     19.86 o
  -4   2   4       59.25       42.71      2.58 o
  -3   2   4      612.24      631.09      7.95 o
  -2   2   4     9663.68    10257.09     80.20 o
  -1   2   4     1988.37     2069.76     16.29 o
   0   2   4       48.96       53.96      2.44 o
   1   2   4    19808.74    20688.22    191.82 o
   2   2   4     7509.51     7804.60     64.65 o
   3   2   4       29.07       24.51      1.70 o
   4   2   4      124.43      105.20      5.18 o
   5   2   4       39.48       34.00      2.48 o
   6   2   4      533.42      544.42      8.77 o
   7   2   4       51.67       49.78      3.56 o
   8   2   4        0.02       -3.22      3.22 o
   9   2   4       77.18       75.96      6.37 o
  10   2   4      106.01       95.57      9.63 o
  11   2   4       25.11       18.23      6.05 o
  12   2   4        0.82        1.91      5.81 o
  13   2   4       46.06       83.55     11.26 o
  14   2   4        0.04        9.94     12.07 o
 -14   3   4        1.34       -8.87      8.87 o
 -13   3   4        1.88       10.57      7.84 o
 -12   3   4        0.60       -6.39      6.49 o
 -11   3   4       62.41       80.98     10.08 o
 -10   3   4      513.41      492.63     14.74 o
  -9   3   4        0.56        2.45      5.69 o
  -8   3   4       51.71       71.90      6.33 o
  -7   3   4        0.54       -3.51      3.51 o
  -6   3   4       48.37       48.98      3.48 o
  -5   3   4      459.48      488.64      8.61 o
  -4   3   4      356.46      330.05      7.42 o
  -3   3   4        2.60        5.54      1.84 o
  -2   3   4     1115.23     1137.55     11.57 o
  -1   3   4     8376.79     8536.69     66.96 o
   0   3   4     7622.02     8191.76     67.92 o
   1   3   4     1355.04     1339.19     14.34 o
   2   3   4     6077.31     5852.48     55.88 o
   3   3   4        8.76        3.41      1.73 o
   4   3   4        0.74        0.29      1.52 o
   5   3   4      120.61      135.21      4.33 o
   6   3   4       26.76       20.88      2.61 o
   7   3   4      991.81      978.86     15.45 o
   8   3   4      110.22       79.09      4.93 o
   9   3   4       20.99       31.97      6.02 o
  10   3   4       50.77       52.62      7.17 o
  11   3   4        7.35       13.53      6.53 o
  12   3   4        7.90        0.04      5.85 o
  13   3   4       36.63       24.63      7.97 o
  14   3   4        3.73        8.09      7.70 o
 -14   4   4        1.68        2.82      9.79 o
 -13   4   4        5.65       18.34      9.79 o
 -12   4   4      139.72      160.60     11.11 o
 -11   4   4       18.84       21.92      7.34 o
 -10   4   4        8.60        9.51      5.86 o
  -9   4   4        2.24        9.43      5.24 o
  -8   4   4        1.95        1.06      4.44 o
  -7   4   4     1611.01     1578.73     26.64 o
  -6   4   4     3456.51     3533.74     39.65 o
  -5   4   4        0.10        2.66      1.64 o
  -4   4   4      248.92      253.14      5.49 o
  -3   4   4     9014.69     9903.52    101.14 o
  -2   4   4       12.61        8.00      1.67 o
  -1   4   4      197.63      193.00      3.70 o
   0   4   4      446.25      430.06      5.84 o
   1   4   4       74.27      105.23      3.08 o
   2   4   4     1463.50     1669.51     21.67 o
   3   4   4     4033.50     4296.02     46.29 o
   4   4   4      344.46      357.84      7.31 o
   5   4   4      288.40      252.58      9.23 o
   6   4   4      333.58      305.39      8.25 o
   7   4   4      409.66      370.76      9.98 o
   8   4   4       87.51       99.42      8.14 o
   9   4   4        3.67        5.19      5.07 o
  10   4   4       22.83       20.78      6.72 o
  11   4   4       30.81       22.63      7.34 o
  12   4   4        0.41       -6.07      6.07 o
  13   4   4        2.96       -7.19      7.19 o
 -13   5   4       20.17       24.20      9.97 o
 -12   5   4        1.61       -4.44      8.01 o
 -11   5   4       20.15       17.07      7.04 o
 -10   5   4       92.96      110.97      8.91 o
  -9   5   4        3.49       -2.57      6.87 o
  -8   5   4       12.54       11.55      5.16 o
  -7   5   4        0.97       -2.15      4.48 o
  -6   5   4     2195.02     2138.51     29.53 o
  -5   5   4      153.90      137.33      4.56 o
  -4   5   4     3455.82     3338.89     41.37 o
  -3   5   4        5.13        7.08      2.04 o
  -2   5   4      181.35      182.12      4.54 o
  -1   5   4      348.73      397.93      6.90 o
   0   5   4     1189.69     1220.46     14.21 o
   1   5   4      673.70      598.32     10.01 o
   2   5   4      257.02      213.10      5.71 o
   3   5   4      273.83      276.39      6.72 o
   4   5   4      252.46      245.52      6.83 o
   5   5   4      223.62      244.63      7.25 o
   6   5   4      324.43      292.02      8.53 o
   7   5   4       57.31       53.16      5.17 o
   8   5   4        2.09       10.74      5.22 o
   9   5   4       83.95      120.10      9.23 o
  10   5   4       24.19       25.94      7.13 o
  11   5   4        9.64        8.58      7.12 o
  12   5   4        6.09       24.79      7.81 o
  13   5   4        0.05       -6.54      7.13 o
 -13   6   4        1.33        8.77      9.03 o
 -12   6   4        0.10       -0.24     11.49 o
 -11   6   4        5.80        6.19      6.91 o
 -10   6   4       25.97       30.96      9.57 o
  -9   6   4       42.80       40.22      6.77 o
  -8   6   4        6.77        3.74      5.34 o
  -7   6   4       34.11       34.16      5.68 o
  -6   6   4       19.68       16.04      4.78 o
  -5   6   4        3.91        3.09      3.41 o
  -4   6   4       66.19       57.38      3.96 o
  -3   6   4     1089.90     1126.07     13.99 o
  -2   6   4      420.87      436.79      6.96 o
  -1   6   4     2914.89     2813.87     49.17 o
   0   6   4      690.50      717.42     16.83 o
   1   6   4       11.03        7.44      2.34 o
   2   6   4      737.28      733.82     23.02 o
   3   6   4      742.32      752.77     10.96 o
   4   6   4      159.18      186.59      5.52 o
   5   6   4        4.51        2.80      2.88 o
   6   6   4        0.79        7.35      4.64 o
   7   6   4      209.01      208.13      9.38 o
   8   6   4       82.83       76.63      7.91 o
   9   6   4        3.50       10.97      6.39 o
  10   6   4       22.42       14.55      7.07 o
  11   6   4       20.64       14.35     15.87 o
  12   6   4        0.27        3.65      7.45 o
  13   6   4        1.64       30.46      9.11 o
 -13   7   4        0.70        9.02      8.27 o
 -12   7   4        2.20        4.03      9.17 o
 -11   7   4      100.31       96.06     11.50 o
 -10   7   4       67.56       87.35      8.87 o
  -9   7   4        0.09       -1.29      6.04 o
  -8   7   4       45.58       67.03      7.34 o
  -7   7   4      177.73      183.10      9.32 o
  -6   7   4      300.86      265.57     10.16 o
  -5   7   4     1243.01     1190.44     29.78 o
  -4   7   4      548.10      543.95     11.50 o
  -3   7   4      677.40      673.42     10.15 o
  -2   7   4      194.64      183.19      4.90 o
  -1   7   4     2113.66     2161.93     24.11 o
   0   7   4      652.45      620.26      9.69 o
   1   7   4      915.62      896.75     11.75 o
   2   7   4      720.79      716.53     11.87 o
   3   7   4      796.07      820.66     11.30 o
   4   7   4      108.14      108.34      5.81 o
   5   7   4      160.91      168.17      8.08 o
   6   7   4       99.68       88.45      6.87 o
   7   7   4      717.78      686.97     17.10 o
   8   7   4       13.73       10.86      6.05 o
   9   7   4       35.79       35.06      7.47 o
  10   7   4       11.14        8.83      7.94 o
  11   7   4       10.07       19.40      7.38 o
  12   7   4        3.48       -6.78      6.78 o
 -12   8   4        1.59       -2.55      8.53 o
 -11   8   4        5.29       12.82      9.73 o
 -10   8   4        0.49       10.64      8.63 o
  -9   8   4      232.43      221.47     11.61 o
  -8   8   4       56.43       77.03      8.09 o
  -7   8   4        1.14        8.75      5.77 o
  -6   8   4      988.40      963.78     20.40 o
  -5   8   4      231.42      262.79     10.36 o
  -4   8   4       26.96       50.04      8.19 o
  -3   8   4       89.75       98.91      4.72 o
  -2   8   4     1134.67     1056.68     15.44 o
  -1   8   4       15.96       13.93      3.19 o
   0   8   4       24.02       27.16      3.73 o
   1   8   4       77.06       84.60      4.34 o
   2   8   4       64.62       79.44      4.42 o
   3   8   4      195.85      166.13      6.90 o
   4   8   4        1.25       -3.75      3.75 o
   5   8   4      226.26      252.21     10.19 o
   6   8   4      141.72      133.19      8.67 o
   7   8   4        1.06        0.89      5.51 o
   8   8   4       58.01       77.74      8.32 o
   9   8   4       38.94       41.51      9.21 o
  10   8   4        1.70       -7.63      7.63 o
  11   8   4        0.29        9.42      7.44 o
  12   8   4       12.79       29.30      9.17 o
 -11   9   4        5.77        7.44      9.54 o
 -10   9   4       75.26       72.44     11.19 o
  -9   9   4        3.17       -2.94     11.28 o
  -8   9   4        5.79        6.05      7.66 o
  -7   9   4      103.07      106.40     13.50 o
  -6   9   4       16.14       15.48      6.18 o
  -5   9   4       24.75       23.39      5.79 o
  -4   9   4        7.87       -0.91      4.06 o
  -3   9   4        4.50        0.21      3.99 o
  -2   9   4       27.93       34.18      4.19 o
  -1   9   4       28.52       26.13      4.39 o
   0   9   4      748.31      759.05     14.42 o
   1   9   4      163.21      172.81      7.24 o
   2   9   4      634.35      604.14     11.99 o
   3   9   4      261.03      263.80     11.64 o
   4   9   4       17.86       16.72      7.22 o
   5   9   4      169.32      165.90      9.20 o
   6   9   4       60.74       58.16      7.20 o
   7   9   4       13.30       17.71      6.60 o
   8   9   4       79.55       79.55      9.86 o
   9   9   4        5.66       22.20      8.59 o
  10   9   4        6.79        7.59      8.41 o
  11   9   4        0.00       -0.70      7.62 o
 -11  10   4       32.46       24.35     11.82 o
 -10  10   4        3.81        4.28     12.00 o
  -9  10   4       21.80       15.39      9.46 o
  -8  10   4       27.46       43.98      9.41 o
  -7  10   4        0.65       -1.29      7.71 o
  -6  10   4       17.91       19.99      8.16 o
  -5  10   4       95.49      120.52      7.67 o
  -4  10   4       79.47       75.22      6.54 o
  -3  10   4       53.93       66.52      7.08 o
  -2  10   4      619.23      629.42     15.86 o
  -1  10   4       60.10       60.54      5.60 o
   0  10   4        7.35        0.02      4.71 o
   1  10   4      502.68      492.21     12.42 o
   2  10   4      147.37      186.39     13.19 o
   3  10   4        0.29       -2.35      4.25 o
   4  10   4      291.53      285.34     11.02 o
   5  10   4      253.14      272.29     12.78 o
   6  10   4        2.22        3.00      7.16 o
   7  10   4       11.91       15.62      8.01 o
   8  10   4        2.45       -1.53      6.41 o
   9  10   4       53.20       47.60     11.21 o
  10  10   4        1.12       -5.02      8.11 o
 -10  11   4        1.66        7.14     16.11 o
  -9  11   4        8.83       15.67      9.43 o
  -8  11   4       25.63       38.59     14.01 o
  -7  11   4       49.07       45.54      9.60 o
  -6  11   4        7.56       10.66      8.09 o
  -5  11   4      176.61      177.62     12.62 o
  -4  11   4        4.12       -4.83      6.80 o
  -3  11   4       93.19      111.50     18.66 o
  -2  11   4      373.92      370.40     12.97 o
  -1  11   4        4.49        9.49      6.03 o
   0  11   4        0.96       -4.37      4.63 o
   1  11   4       33.57       57.97      6.13 o
   2  11   4        6.14       -1.97      5.68 o
   3  11   4       69.51       68.53      7.81 o
   4  11   4       49.72       71.52      7.96 o
   5  11   4       18.81       18.64      6.72 o
   6  11   4        2.75       -3.66      6.14 o
   7  11   4       10.15       15.62      7.40 o
   8  11   4        6.18        5.56      7.29 o
   9  11   4        5.85       14.33     11.86 o
  10  11   4        0.11       26.41     16.08 o
  -9  12   4        7.62       12.75      8.96 o
  -8  12   4        0.25       -1.05     12.97 o
  -7  12   4        4.70       -5.64      8.62 o
  -6  12   4        0.05        5.40      7.91 o
  -5  12   4        3.19       -7.56      7.56 o
  -4  12   4       21.77       21.92      9.05 o
  -3  12   4        4.77       18.02      8.02 o
  -2  12   4       13.61       10.49      8.15 o
  -1  12   4        7.73       -0.60      7.00 o
   0  12   4       71.12       57.58      9.58 o
   1  12   4        2.57        4.75      5.95 o
   2  12   4        0.01        1.31      6.07 o
   3  12   4        0.51        2.62      5.87 o
   4  12   4       67.55       42.67      7.68 o
   5  12   4       26.68       32.90      7.09 o
   6  12   4       12.79       23.25      6.65 o
   7  12   4       19.56       17.12      7.76 o
   8  12   4        1.91      -14.29     28.78 o
  -7  13   4       17.23       21.40     10.33 o
  -6  13   4        0.05        1.91     10.50 o
  -5  13   4       23.13       27.53      9.95 o
  -4  13   4       14.71       35.76      9.77 o
  -3  13   4       11.50       20.18      8.76 o
  -2  13   4        0.15        6.27      8.06 o
  -1  13   4        8.36       16.36      8.35 o
   0  13   4       25.10       23.70      8.65 o
   1  13   4       45.01       27.55      9.10 o
   2  13   4       63.74       84.39      9.89 o
   3  13   4        7.26        1.53      6.77 o
   4  13   4        0.77       -2.54      6.99 o
   5  13   4       18.34       13.46      8.56 o
   6  13   4        1.07        2.70      8.21 o
   7  13   4        0.01       -8.00      8.00 o
  -6  14   4       10.09       40.66     15.60 o
  -5  14   4        2.97        4.88      8.91 o
  -4  14   4        0.08       -6.41     12.19 o
  -3  14   4       59.69       35.81     11.72 o
  -2  14   4        0.79        9.67     10.37 o
  -1  14   4        3.18       -8.93     10.03 o
   0  14   4        5.44       14.49     10.72 o
   1  14   4        1.09       -1.55     10.27 o
   2  14   4       32.25       27.54     11.70 o
   3  14   4       60.64       53.44     13.01 o
   4  14   4       16.13        9.27      8.44 o
   5  14   4        3.45        5.30      7.98 o
  -3  15   4        0.25       17.97     12.90 o
  -2  15   4       37.55       49.29     11.85 o
  -1  15   4        5.49        5.14      9.28 o
   0  15   4        5.95       -7.96      7.96 o
   1  15   4       10.71       14.65     12.63 o
   2  15   4        8.58        9.84      9.38 o
 -13   0   5       97.15      120.34     15.10 o
 -11   0   5      123.25       83.68     11.52 o
  -9   0   5       13.46       -4.68      9.79 o
  -7   0   5     1258.80     1214.35     24.05 o
  -5   0   5     2363.31     2056.37     34.01 o
  -3   0   5     8018.62     7766.51    112.16 o
  -1   0   5     5761.56     6117.29     68.97 o
   1   0   5     1314.21     1344.34     13.42 o
   3   0   5     5954.16     6186.24     77.85 o
   5   0   5     7198.39     7442.48     94.72 o
   7   0   5     1923.36     1909.12     29.52 o
   9   0   5       39.95       18.85      8.09 o
  11   0   5      112.71      136.93     10.26 o
  13   0   5       11.30       12.87     17.29 o
 -14   1   5        2.51       -7.54      9.19 o
 -13   1   5       19.11        7.49      7.55 o
 -12   1   5        3.67        7.32      6.68 o
 -11   1   5       28.83       25.41      7.67 o
 -10   1   5        1.64       20.40      5.74 o
  -9   1   5      260.53      227.29      9.37 o
  -8   1   5      748.04      722.90     15.82 o
  -7   1   5      314.30      278.75      7.83 o
  -6   1   5       22.31       22.27      2.81 o
  -5   1   5     1189.63     1383.08     17.27 o
  -4   1   5      480.96      473.94      7.31 o
  -3   1   5       15.69       16.79      1.44 o
  -2   1   5     4123.11     4223.04     37.70 o
  -1   1   5     6558.00     7166.97     51.43 o
   0   1   5     2132.04     2242.33     21.70 o
   1   1   5        9.82        2.39      0.59 o
   2   1   5      140.48      140.84      2.97 o
   3   1   5      264.42      247.12      4.08 o
   4   1   5    10963.55    11276.07    106.25 o
   5   1   5       11.42        2.19      1.90 o
   6   1   5      293.18      267.38      6.03 o
   7   1   5      738.93      659.39     10.57 o
   8   1   5      197.52      199.14      7.44 o
   9   1   5      155.41      150.07      9.04 o
  10   1   5        8.16       11.38      4.40 o
  11   1   5       57.84       69.83      7.07 o
  12   1   5        1.76       -0.94      5.84 o
  13   1   5        1.44       13.62      8.14 o
  14   1   5        6.78       19.58      8.26 o
 -14   2   5        0.42       -6.50     18.34 o
 -13   2   5        9.84       25.62      8.16 o
 -12   2   5        3.22        8.42      6.38 o
 -11   2   5       57.35       60.75      9.25 o
 -10   2   5       20.00       17.54      5.94 o
  -9   2   5      338.71      339.86     11.54 o
  -8   2   5       41.05       36.23      5.40 o
  -7   2   5       88.29       77.90      4.73 o
  -6   2   5      857.44      778.77     11.95 o
  -5   2   5      113.38      174.33      7.90 o
  -4   2   5      850.32      927.28     12.16 o
  -3   2   5      452.32      452.34      6.12 o
  -2   2   5       70.55       81.77      2.56 o
  -1   2   5    47306.82    47666.97    355.09 o
   0   2   5    55457.73    55347.44    453.63 o
   1   2   5     1295.08     1341.67     12.92 o
   2   2   5      271.29      271.02      3.50 o
   3   2   5     1915.57     2063.93     21.26 o
   4   2   5     1485.75     1777.91     19.21 o
   5   2   5      334.81      315.23      6.12 o
   6   2   5     1448.11     1389.65     16.94 o
   7   2   5      580.02      580.05      9.74 o
   8   2   5        0.06       -3.19      3.19 o
   9   2   5        2.71       -2.26      3.63 o
  10   2   5       50.38       49.32      6.16 o
  11   2   5        5.74        4.62      5.56 o
  12   2   5       36.77       34.80      6.90 o
  13   2   5       21.39       42.21     20.63 o
  14   2   5        0.01       -3.32     10.98 o
 -14   3   5        6.59        5.90      9.03 o
 -13   3   5        9.20       19.66      8.04 o
 -12   3   5       15.94       12.75      7.01 o
 -11   3   5       27.69       36.81      7.51 o
 -10   3   5        0.42       -3.81      4.96 o
  -9   3   5       49.31       46.88      6.57 o
  -8   3   5     1262.29     1218.99     22.61 o
  -7   3   5      587.99      551.90     11.49 o
  -6   3   5       66.73       87.84      5.56 o
  -5   3   5      640.93      622.21      9.23 o
  -4   3   5     1124.41     1156.10     12.58 o
  -3   3   5      464.06      562.10      7.03 o
  -2   3   5     2794.64     3036.05     25.00 o
  -1   3   5     7857.99     8264.21     64.91 o
   0   3   5      622.04      671.92      7.44 o
   1   3   5      457.64      519.75      6.75 o
   2   3   5     1918.02     2062.68     19.78 o
   3   3   5      177.76      225.16      4.21 o
   4   3   5     1070.46     1099.25     13.07 o
   5   3   5       89.70       84.98      3.46 o
   6   3   5      335.20      352.71      6.84 o
   7   3   5       93.95       98.29      4.60 o
   8   3   5       40.18       47.46      4.40 o
   9   3   5        3.49        6.96      5.48 o
  10   3   5       33.74       43.21      6.06 o
  11   3   5        2.27       11.31      5.95 o
  12   3   5        8.68       18.19      6.72 o
  13   3   5       36.77       40.15      8.62 o
  14   3   5        7.60       18.13      8.13 o
 -14   4   5        2.14        6.83      8.95 o
 -13   4   5       56.27       61.90     11.55 o
 -12   4   5        2.73       23.88      7.64 o
 -11   4   5        9.97        8.35      6.61 o
 -10   4   5       13.83       16.48      5.98 o
  -9   4   5       33.18       36.67      7.73 o
  -8   4   5       12.54       12.10      4.98 o
  -7   4   5     1184.77     1148.82     21.26 o
  -6   4   5      327.37      405.77     10.36 o
  -5   4   5        0.02       -1.81      1.81 o
  -4   4   5        2.67       12.07      2.28 o
  -3   4   5     1304.42     1344.79     15.16 o
  -2   4   5     2941.78     3030.87     26.71 o
  -1   4   5      350.75      333.57      5.32 o
   0   4   5      124.60      127.32      3.06 o
   1   4   5        6.73        7.02      1.55 o
   2   4   5     1543.15     1529.23     17.96 o
   3   4   5     2460.46     2520.63     26.06 o
   4   4   5      857.65      860.38     12.60 o
   5   4   5      572.72      516.97      9.95 o
   6   4   5       28.11       24.01      3.38 o
   7   4   5      231.28      241.52      9.22 o
   8   4   5        6.08        7.78      5.02 o
   9   4   5        8.46       -1.00      5.19 o
  10   4   5       39.99       28.91      6.85 o
  11   4   5       37.59       20.39      6.38 o
  12   4   5       45.81       44.34      8.43 o
  13   4   5        0.61       -6.98      6.98 o
 -13   5   5       16.14       15.26      9.48 o
 -12   5   5        9.08       -7.98      7.98 o
 -11   5   5       50.10       61.27      9.17 o
 -10   5   5       44.64       32.10      7.02 o
  -9   5   5        0.74       -4.17      4.82 o
  -8   5   5      248.56      220.85      9.61 o
  -7   5   5      507.70      475.85     12.83 o
  -6   5   5        8.18       23.68      4.69 o
  -5   5   5       97.50       88.82      3.67 o
  -4   5   5     2378.10     2404.58     27.72 o
  -3   5   5     2186.40     2201.82     25.34 o
  -2   5   5        3.10       -1.26      1.26 o
  -1   5   5     2508.64     2645.45     27.34 o
   0   5   5     1228.04     1252.97     13.64 o
   1   5   5        2.51        0.65      1.71 o
   2   5   5        0.06       -1.46      1.90 o
   3   5   5      409.23      406.62      7.82 o
   4   5   5     1053.28     1072.66     17.97 o
   5   5   5     1141.59     1030.27     16.59 o
   6   5   5      109.81      106.77      5.77 o
   7   5   5       27.74       33.37      4.74 o
   8   5   5      329.35      298.49     11.11 o
   9   5   5        7.23       26.10      7.05 o
  10   5   5      151.07      128.62      9.84 o
  11   5   5       89.65      109.41      8.61 o
  12   5   5       13.04        8.09      7.21 o
  13   5   5        0.01        4.25      7.49 o
 -13   6   5        0.96        3.40      9.01 o
 -12   6   5       41.68       47.65     10.71 o
 -11   6   5       17.32       30.83     12.30 o
 -10   6   5        0.52       -6.90      6.90 o
  -9   6   5        4.43        3.91      5.74 o
  -8   6   5       64.23       58.28      6.62 o
  -7   6   5       60.07       61.45      6.13 o
  -6   6   5       79.32       63.73      5.98 o
  -5   6   5      286.78      274.23      8.20 o
  -4   6   5      169.86      152.22      5.92 o
  -3   6   5      958.72      953.36     13.36 o
  -2   6   5      386.52      469.84      7.62 o
  -1   6   5       77.31       92.19      4.23 o
   0   6   5      958.03      943.83     13.24 o
   1   6   5      156.61      136.07      7.19 o
   2   6   5     1832.23     1878.39     23.06 o
   3   6   5      298.16      320.71      5.84 o
   4   6   5      535.85      493.39      9.49 o
   5   6   5      156.74      161.79      7.30 o
   6   6   5      473.98      489.11     12.78 o
   7   6   5       12.74       10.62      5.15 o
   8   6   5       43.95       53.06      6.81 o
   9   6   5       23.25       30.56      6.99 o
  10   6   5       16.80       13.97      7.02 o
  11   6   5        2.32       -6.13      6.13 o
  12   6   5       87.17      119.99     10.79 o
  13   6   5        1.19       -0.67     12.23 o
 -13   7   5        0.26       10.95      8.35 o
 -12   7   5       10.77        9.01      9.41 o
 -11   7   5        1.53       -3.54      8.97 o
 -10   7   5       15.36       17.14      8.58 o
  -9   7   5       45.89       49.87      7.57 o
  -8   7   5       97.51      114.77      8.46 o
  -7   7   5      397.33      343.54     11.83 o
  -6   7   5      144.40      155.47      9.69 o
  -5   7   5        0.59       18.89      4.93 o
  -4   7   5      471.29      449.91     10.31 o
  -3   7   5      476.12      478.31      8.91 o
  -2   7   5     1191.78     1116.37     14.38 o
  -1   7   5      102.46      122.43      4.40 o
   0   7   5        0.15       -2.31      2.31 o
   1   7   5     2426.47     2405.41     24.94 o
   2   7   5      525.62      491.61      8.82 o
   3   7   5       40.32       36.53      3.11 o
   4   7   5       49.58       50.16      6.31 o
   5   7   5      430.45      407.87     10.42 o
   6   7   5       21.80       14.47      4.43 o
   7   7   5       79.18       97.63      7.76 o
   8   7   5        3.38        6.40      5.80 o
   9   7   5        3.41       11.56      6.69 o
  10   7   5      151.45      157.96     10.71 o
  11   7   5        0.00       -5.17      6.47 o
  12   7   5        0.03        4.60      8.26 o
 -12   8   5       10.93       22.78     10.90 o
 -11   8   5        0.64        4.68      9.44 o
 -10   8   5      121.52      162.71     13.36 o
  -9   8   5        7.98        8.87      7.93 o
  -8   8   5      210.41      235.11     12.49 o
  -7   8   5      354.13      342.76     18.00 o
  -6   8   5       97.77      133.03      8.50 o
  -5   8   5       18.87       21.18      5.33 o
  -4   8   5      570.28      542.14     13.69 o
  -3   8   5        2.29        1.77      2.72 o
  -2   8   5      184.67      167.12      6.28 o
  -1   8   5      395.56      387.38      9.69 o
   0   8   5       63.84       51.49      3.96 o
   1   8   5      176.43      155.77      5.38 o
   2   8   5        3.25        4.63      2.99 o
   3   8   5       14.03       16.33      3.72 o
   4   8   5        0.27        7.60      4.13 o
   5   8   5       61.52       73.88      5.89 o
   6   8   5      256.66      271.33     10.99 o
   7   8   5       35.21       23.75      6.25 o
   8   8   5       64.35       76.75      8.15 o
   9   8   5       15.49       14.64      6.91 o
  10   8   5        3.93        3.42      7.02 o
  11   8   5       14.23        3.91      7.39 o
  12   8   5        2.24        2.21      7.42 o
 -11   9   5        1.47       -0.78     13.32 o
 -10   9   5        1.06       11.71      8.70 o
  -9   9   5        0.22       -2.04      8.20 o
  -8   9   5        9.96        9.47     14.96 o
  -7   9   5       12.25       18.10      6.76 o
  -6   9   5      125.44      114.66      8.52 o
  -5   9   5       15.73       23.46      5.85 o
  -4   9   5      239.45      236.17      8.64 o
  -3   9   5        3.54        4.60      4.84 o
  -2   9   5      370.71      327.31     13.07 o
  -1   9   5      452.14      397.85     10.19 o
   0   9   5      808.25      800.94     15.04 o
   1   9   5        6.71       -1.70      3.93 o
   2   9   5      102.16      128.84      6.18 o
   3   9   5       28.34       37.58      4.69 o
   4   9   5       47.66       59.18      6.07 o
   5   9   5      123.89      111.95      7.27 o
   6   9   5       50.31       64.51      7.44 o
   7   9   5       18.63       12.94      7.79 o
   8   9   5       37.63       34.95      7.44 o
   9   9   5       29.55       22.43      7.90 o
  10   9   5        4.24        1.95      8.54 o
  11   9   5       33.83       28.91     11.10 o
 -11  10   5        2.86       13.19     10.68 o
 -10  10   5       19.55        6.09      9.28 o
  -9  10   5        9.55        5.39      8.57 o
  -8  10   5        0.04        8.59      8.14 o
  -7  10   5       35.00       36.20     17.21 o
  -6  10   5       83.33       79.83     10.07 o
  -5  10   5        0.31        2.35      6.81 o
  -4  10   5        5.66        7.60      4.90 o
  -3  10   5      268.59      261.77     10.89 o
  -2  10   5      226.32      242.66     10.34 o
  -1  10   5      167.86      148.69      7.19 o
   0  10   5       12.76       10.94      4.58 o
   1  10   5       24.36       31.40      6.61 o
   2  10   5       75.25       91.58      6.62 o
   3  10   5      169.24      179.54      7.75 o
   4  10   5       82.74       84.85      7.00 o
   5  10   5        1.19        3.99      5.96 o
   6  10   5       83.62       94.76      8.57 o
   7  10   5        6.75        0.48      6.29 o
   8  10   5        5.23       -3.92      8.14 o
   9  10   5       25.64       17.83      7.59 o
  10  10   5        0.39        0.70      7.14 o
 -10  11   5        3.91       18.83      9.16 o
  -9  11   5       19.71       32.27     10.14 o
  -8  11   5       12.66       16.44      9.32 o
  -7  11   5       17.50       32.13      9.25 o
  -6  11   5       52.40       43.09      9.47 o
  -5  11   5       50.80       56.69      9.42 o
  -4  11   5      120.01      111.65     10.54 o
  -3  11   5       39.56       25.57      7.92 o
  -2  11   5      190.11      220.65     12.64 o
  -1  11   5        7.47        9.40     11.01 o
   0  11   5        2.43        2.38      5.28 o
   1  11   5      312.32      290.57     11.56 o
   2  11   5       22.51       23.89      6.57 o
   3  11   5        2.31       -1.88      5.12 o
   4  11   5      139.09      162.77     10.08 o
   5  11   5        2.71        3.67      6.02 o
   6  11   5        0.00       -6.13      6.13 o
   7  11   5      135.38      136.75     13.38 o
   8  11   5        3.49        5.13      7.29 o
   9  11   5        0.89        5.53      8.16 o
  -9  12   5        1.07        0.68     10.40 o
  -8  12   5        3.72        4.82     11.56 o
  -7  12   5        8.68       -1.27      8.23 o
  -6  12   5        5.45       -2.41      7.86 o
  -5  12   5       18.07       16.01      8.19 o
  -4  12   5       30.58       21.41      8.28 o
  -3  12   5       12.08       12.76      9.09 o
  -2  12   5        9.38        8.83      9.70 o
  -1  12   5       21.43       34.65      8.78 o
   0  12   5       20.59        8.48      8.88 o
   1  12   5       40.39       44.95      7.26 o
   2  12   5       74.07       63.56      8.00 o
   3  12   5        3.61       -0.47      5.98 o
   4  12   5       16.97       14.93      6.21 o
   5  12   5       66.49       66.20      7.83 o
   6  12   5        0.01       -5.75      5.92 o
   7  12   5        0.49        6.13      7.24 o
   8  12   5        0.15        3.27      8.75 o
  -7  13   5       37.64       56.90     12.34 o
  -6  13   5        7.48        6.06     11.96 o
  -5  13   5        1.45        6.56      8.81 o
  -4  13   5       16.35        7.31      8.56 o
  -3  13   5       29.92       18.55      8.60 o
  -2  13   5       10.32        5.55      7.76 o
  -1  13   5       21.67       23.65     10.04 o
   0  13   5        5.22       12.78      8.54 o
   1  13   5       13.09       10.29      8.41 o
   2  13   5      144.88      142.58     10.28 o
   3  13   5      108.21       93.27      9.56 o
   4  13   5        3.32        4.34      7.59 o
   5  13   5        5.77        9.06      7.87 o
   6  13   5        1.28        8.70      8.42 o
   7  13   5        1.98        9.65      9.22 o
  -6  14   5       12.47       18.98     14.59 o
  -5  14   5        3.88        8.71      8.81 o
  -4  14   5        8.72        7.11     10.52 o
  -3  14   5       50.74       59.41     12.92 o
  -2  14   5       14.10        7.15     10.74 o
  -1  14   5       19.03       23.27     10.63 o
   0  14   5       62.99       56.69     17.23 o
   1  14   5        0.99       -3.59     11.04 o
   2  14   5       12.14       11.79     16.01 o
   3  14   5       10.95       14.60     12.19 o
   4  14   5       14.16       37.81      9.58 o
   5  14   5        6.14        3.83      9.09 o
  -3  15   5        5.04       30.40     13.17 o
  -2  15   5        0.59       -5.56     15.50 o
  -1  15   5        9.77       17.14     17.46 o
   0  15   5        5.12        2.22      9.49 o
   1  15   5        3.46       -5.02      9.22 o
   2  15   5        0.34      -12.50     12.50 o
 -14   0   6        4.10       22.63     18.44 o
 -12   0   6        2.84       -6.37      8.44 o
 -10   0   6      156.42      195.72     13.88 o
  -8   0   6        5.10       -5.48      5.48 o
  -6   0   6      611.76      571.78     13.78 o
  -4   0   6     3368.21     3380.34     51.46 o
  -2   0   6     3801.80     4065.41     51.23 o
   0   0   6       99.00      103.13      3.03 o
   2   0   6      955.95      828.34     12.80 o
   4   0   6        1.49        3.22      2.55 o
   6   0   6      835.53      838.56     15.49 o
   8   0   6      375.46      277.39     11.41 o
  10   0   6       32.18       44.07      7.25 o
  12   0   6       15.15       -1.65      9.09 o
  14   0   6       16.31       35.67     14.59 o
 -14   1   6        4.09        3.55      9.28 o
 -13   1   6       44.24       35.60      8.44 o
 -12   1   6       28.26       36.91      7.61 o
 -11   1   6       81.00       77.77      8.35 o
 -10   1   6      309.46      300.98     11.44 o
  -9   1   6      296.42      327.61     10.99 o
  -8   1   6      275.20      278.83      9.72 o
  -7   1   6       65.06       78.50      4.24 o
  -6   1   6      534.90      633.12     10.39 o
  -5   1   6      944.65      989.98     13.30 o
  -4   1   6       97.82      118.07      3.43 o
  -3   1   6      101.25      118.69      3.07 o
  -2   1   6       24.44       35.20      1.61 o
  -1   1   6    11760.25    12505.17    102.91 o
   0   1   6     4793.66     5269.70     46.35 o
   1   1   6     4580.13     4786.54     36.10 o
   2   1   6     9527.52     9635.49     71.76 o
   3   1   6     1814.92     1798.46     17.55 o
   4   1   6      212.60      219.89      4.51 o
   5   1   6      898.76      911.68     11.05 o
   6   1   6      393.19      420.58      8.02 o
   7   1   6      222.48      262.50      7.85 o
   8   1   6       77.89       71.61      4.80 o
   9   1   6       12.83       14.91      4.07 o
  10   1   6      188.19      192.79      7.70 o
  11   1   6       33.73       57.67      6.69 o
  12   1   6        1.09        1.29      5.54 o
  13   1   6        0.58       -7.71      7.71 o
  14   1   6        0.07       12.14      8.16 o
 -14   2   6        0.00        3.75     10.79 o
 -13   2   6       44.80       56.05     10.65 o
 -12   2   6       12.74       15.43      7.08 o
 -11   2   6      175.31      178.35     10.47 o
 -10   2   6       62.64       69.61      7.49 o
  -9   2   6      418.21      406.56     12.31 o
  -8   2   6        0.88        1.11      4.29 o
  -7   2   6      345.77      350.20      9.34 o
  -6   2   6      882.47      986.57     14.09 o
  -5   2   6     3083.06     3011.24     33.69 o
  -4   2   6      108.01      118.01      4.80 o
  -3   2   6     1015.73     1074.39     11.95 o
  -2   2   6     1466.17     1529.81     13.86 o
  -1   2   6     1524.64     1654.99     18.58 o
   0   2   6    10213.75    10904.29     89.78 o
   1   2   6     1083.86     1062.86     10.69 o
   2   2   6      159.95      141.09      2.65 o
   3   2   6     2241.68     2104.21     19.05 o
   4   2   6      309.33      324.87      5.43 o
   5   2   6        9.16        7.11      2.42 o
   6   2   6      507.11      501.49      9.85 o
   7   2   6        3.17        1.17      3.90 o
   8   2   6        1.41       -2.35      3.14 o
   9   2   6      197.90      177.64      6.99 o
  10   2   6       10.09       19.79      5.38 o
  11   2   6        0.72        2.31      5.61 o
  12   2   6       23.10       10.86      6.31 o
  13   2   6       10.24       11.88     12.59 o
  14   2   6        1.19       16.75     14.18 o
 -14   3   6        1.30       -0.47      8.53 o
 -13   3   6        0.78       -6.65      8.99 o
 -12   3   6        5.34       -1.30      6.58 o
 -11   3   6        5.44       17.18      6.67 o
 -10   3   6       14.77       10.74      5.62 o
  -9   3   6      147.73      148.69      8.89 o
  -8   3   6       77.20       86.48      6.55 o
  -7   3   6     1101.00     1123.61     18.10 o
  -6   3   6      164.34      168.74      6.40 o
  -5   3   6      547.45      509.44      8.85 o
  -4   3   6     1773.60     1711.68     18.60 o
  -3   3   6     7119.45     7387.13     70.26 o
  -2   3   6     1547.79     1662.54     15.27 o
  -1   3   6     4492.94     5030.22     42.32 o
   0   3   6     1291.09     1448.59     14.13 o
   1   3   6     3905.02     3822.96     37.21 o
   2   3   6     1346.34     1244.21     12.02 o
   3   3   6      963.22     1038.51     11.42 o
   4   3   6     3996.68     4030.33     40.16 o
   5   3   6       18.35       20.00      2.54 o
   6   3   6       87.31       93.18      3.90 o
   7   3   6      692.74      636.01     11.16 o
   8   3   6        4.07       -1.64      3.47 o
   9   3   6       32.13       11.20      4.93 o
  10   3   6        0.00        6.55      4.97 o
  11   3   6        1.49       -4.17      5.21 o
  12   3   6        0.20        9.36      6.77 o
  13   3   6       20.57       35.37      8.35 o
 -14   4   6        0.04        8.44      8.50 o
 -13   4   6       16.71       22.39     10.42 o
 -12   4   6       34.34       40.22      8.13 o
 -11   4   6        3.44       12.65      6.77 o
 -10   4   6      317.03      316.61     12.21 o
  -9   4   6       44.94       46.04      6.36 o
  -8   4   6      146.40      153.97     11.16 o
  -7   4   6       52.55       75.85      7.39 o
  -6   4   6      383.06      382.02      9.23 o
  -5   4   6      148.65      158.05      4.50 o
  -4   4   6     5143.32     5325.34     48.83 o
  -3   4   6      284.36      266.22      6.63 o
  -2   4   6      511.51      561.52      6.71 o
  -1   4   6      439.52      538.21      6.77 o
   0   4   6     3039.80     3171.53     26.40 o
   1   4   6      584.98      548.35      7.51 o
   2   4   6     4555.57     4714.22     46.02 o
   3   4   6     2983.39     3077.62     29.31 o
   4   4   6      238.42      204.95      5.81 o
   5   4   6       22.68       29.61      3.19 o
   6   4   6      250.90      229.26      6.09 o
   7   4   6      147.60      161.40      5.54 o
   8   4   6      329.48      347.71     11.72 o
   9   4   6        3.71        1.62      4.51 o
  10   4   6        2.05        3.72      5.28 o
  11   4   6        2.95       -3.60      5.67 o
  12   4   6        2.24       -1.29      6.66 o
  13   4   6        3.69       14.47      7.58 o
 -13   5   6        2.50       -8.34      8.57 o
 -12   5   6       12.57       28.41      9.82 o
 -11   5   6       43.31       46.23      7.74 o
 -10   5   6       11.72       19.86      6.94 o
  -9   5   6       32.72       40.18      6.29 o
  -8   5   6        0.82       -4.50      4.50 o
  -7   5   6      566.15      580.11     14.13 o
  -6   5   6       35.55       60.61      5.03 o
  -5   5   6      586.29      560.08      8.84 o
  -4   5   6       89.14      115.46      4.36 o
  -3   5   6       18.61       51.35      2.40 o
  -2   5   6       23.39       49.54      2.40 o
  -1   5   6     1299.16     1491.89     18.40 o
   0   5   6     3081.06     3377.54     31.96 o
   1   5   6      160.08      132.80      3.83 o
   2   5   6      126.16      193.03      4.75 o
   3   5   6      375.69      313.14      5.46 o
   4   5   6      320.74      328.41      8.24 o
   5   5   6      233.30      217.60      6.41 o
   6   5   6      807.36      813.10     14.92 o
   7   5   6       75.57       81.57      5.90 o
   8   5   6       54.79       55.14      6.96 o
   9   5   6      165.79      115.70      7.66 o
  10   5   6       42.75       44.27      6.71 o
  11   5   6       40.74       45.32      7.98 o
  12   5   6        8.48       15.81      7.53 o
  13   5   6        0.05        2.72      6.88 o
 -13   6   6        4.36       -6.32      7.70 o
 -12   6   6        8.01       21.62     16.38 o
 -11   6   6        6.26        9.39      8.52 o
 -10   6   6        0.00       19.03      7.81 o
  -9   6   6       28.67       22.79      6.86 o
  -8   6   6       30.70       39.40      8.74 o
  -7   6   6        0.40        5.37      4.81 o
  -6   6   6        0.54        0.38      4.23 o
  -5   6   6       73.37       99.49      6.88 o
  -4   6   6      559.54      497.35      9.38 o
  -3   6   6      733.71      687.69     21.18 o
  -2   6   6        5.26        9.03      1.91 o
  -1   6   6      489.03      402.78      7.09 o
   0   6   6        0.78        3.98      2.13 o
   1   6   6     1934.14     1980.88     22.14 o
   2   6   6       33.74       52.88      3.31 o
   3   6   6      322.65      294.09      5.75 o
   4   6   6        9.64       12.26      2.67 o
   5   6   6        8.77        4.77      3.35 o
   6   6   6       34.33       36.77      4.71 o
   7   6   6      135.32      143.09      8.19 o
   8   6   6        0.02       -3.55      5.18 o
   9   6   6      120.68      119.26      8.14 o
  10   6   6        7.57       -0.77      6.30 o
  11   6   6        0.07       -3.53      6.96 o
  12   6   6        9.60       22.51      7.67 o
  13   6   6        6.55       30.62      7.96 o
 -13   7   6        2.15       -1.72      7.85 o
 -12   7   6       18.47        7.47      9.05 o
 -11   7   6        6.58        2.03     10.84 o
 -10   7   6       45.08       59.66      9.90 o
  -9   7   6       89.63       98.68      8.54 o
  -8   7   6      176.08      209.32     10.40 o
  -7   7   6        1.14       14.09      5.56 o
  -6   7   6       24.34       32.44      5.61 o
  -5   7   6      362.31      352.04     10.92 o
  -4   7   6      244.31      253.58      8.04 o
  -3   7   6      161.15      146.76      4.73 o
  -2   7   6       54.70       54.98      3.59 o
  -1   7   6      295.71      324.37      7.16 o
   0   7   6        9.46        5.36      2.17 o
   1   7   6       11.77       16.94      2.40 o
   2   7   6      220.97      225.76      6.50 o
   3   7   6      406.38      433.96      8.36 o
   4   7   6       88.56       82.66      4.42 o
   5   7   6        2.92        5.78      3.73 o
   6   7   6       24.78       20.12      4.71 o
   7   7   6      200.11      186.59      9.39 o
   8   7   6       95.44       86.78      7.22 o
   9   7   6      171.09      186.39     10.78 o
  10   7   6       17.26       22.89      7.33 o
  11   7   6        0.50       -7.96      8.57 o
  12   7   6        0.01        7.92      9.79 o
 -12   8   6        1.45        9.91      9.24 o
 -11   8   6       16.61       11.38     10.98 o
 -10   8   6       27.34       30.58      9.53 o
  -9   8   6       98.59       99.22     10.69 o
  -8   8   6        2.02        5.05      7.45 o
  -7   8   6      198.99      209.66     11.60 o
  -6   8   6       45.69       52.22      6.46 o
  -5   8   6       66.09       59.58      6.27 o
  -4   8   6      628.50      598.47     14.54 o
  -3   8   6     1027.80      986.30     13.77 o
  -2   8   6        0.18        4.46      3.12 o
  -1   8   6      147.11      134.22      5.45 o
   0   8   6       80.88       79.20      4.49 o
   1   8   6      223.69      211.83      6.17 o
   2   8   6      563.29      544.23     11.63 o
   3   8   6        2.08        2.75      3.29 o
   4   8   6       78.23       77.49      5.58 o
   5   8   6      465.61      453.94     10.69 o
   6   8   6        0.24       -2.49      4.45 o
   7   8   6      106.42      116.71      7.69 o
   8   8   6       78.62       77.99      9.02 o
   9   8   6       69.04       84.11      9.00 o
  10   8   6        0.35       -4.24      6.42 o
  11   8   6        0.20       -1.01      6.91 o
  12   8   6        0.22       12.92     10.34 o
 -11   9   6        1.36       -8.35      8.35 o
 -10   9   6       17.65       21.60      9.45 o
  -9   9   6       25.77       17.09      9.03 o
  -8   9   6       12.82       10.23     10.82 o
  -7   9   6      136.90      112.82     10.67 o
  -6   9   6      106.66      119.24     11.13 o
  -5   9   6       34.01       13.48      5.52 o
  -4   9   6       15.89       19.83      4.72 o
  -3   9   6      543.82      520.44     13.70 o
  -2   9   6        0.11        2.16      3.66 o
  -1   9   6        3.70        9.62      4.19 o
   0   9   6        0.95       14.82      4.25 o
   1   9   6      416.16      345.99      9.78 o
   2   9   6       48.47       39.33      4.74 o
   3   9   6      231.40      194.18      7.26 o
   4   9   6      534.15      551.48     13.63 o
   5   9   6        1.20        4.11      4.87 o
   6   9   6       53.33       51.98      7.08 o
   7   9   6       22.00       21.71      6.79 o
   8   9   6        0.01        6.99      6.41 o
   9   9   6        3.30        1.40      6.87 o
  10   9   6        6.69       22.43      8.29 o
  11   9   6        0.61       13.52      8.53 o
 -11  10   6       31.23       55.31     13.32 o
 -10  10   6        1.46        2.91      9.00 o
  -9  10   6       58.34       67.30     15.05 o
  -8  10   6       79.47       70.77     10.59 o
  -7  10   6        0.02       -2.38      7.24 o
  -6  10   6        0.25        4.70      7.47 o
  -5  10   6       75.59       92.05      9.64 o
  -4  10   6       24.46       45.41      8.19 o
  -3  10   6       96.51      120.19      8.11 o
  -2  10   6        1.01        9.59      5.49 o
  -1  10   6       21.26       21.44      4.64 o
   0  10   6      239.86      210.08      8.32 o
   1  10   6      265.28      261.00     10.31 o
   2  10   6      489.85      536.45     12.04 o
   3  10   6       27.40       22.02      5.51 o
   4  10   6       98.34       91.20      8.18 o
   5  10   6        0.18       -0.20      5.84 o
   6  10   6       88.93       92.72      8.67 o
   7  10   6       66.89       94.69      9.18 o
   8  10   6        5.68        9.46      6.56 o
   9  10   6        3.61        7.28      7.65 o
  10  10   6        1.84        8.35      8.31 o
 -10  11   6       24.07       29.93     12.56 o
  -9  11   6        1.03       -0.35      9.10 o
  -8  11   6        9.16       10.21      9.20 o
  -7  11   6       12.84       25.50      8.84 o
  -6  11   6       65.05       82.21     10.60 o
  -5  11   6        1.05       16.30      8.06 o
  -4  11   6       14.54       22.11      7.98 o
  -3  11   6       84.45      101.77     12.46 o
  -2  11   6        0.06       12.00      6.96 o
  -1  11   6       26.63       15.58      6.92 o
   0  11   6       58.42       73.38      7.29 o
   1  11   6       64.24       68.85      8.33 o
   2  11   6      303.51      271.20     11.79 o
   3  11   6       12.38       12.14      5.79 o
   4  11   6       18.54       15.25      5.81 o
   5  11   6        0.53        2.38      6.27 o
   6  11   6        8.66        7.28      6.53 o
   7  11   6        2.66        9.29      7.05 o
   8  11   6        1.75       19.59      9.09 o
   9  11   6        7.25       12.60     10.53 o
  -9  12   6        9.85        5.34     12.02 o
  -8  12   6        8.63        0.16      8.77 o
  -7  12   6        0.09       -7.09     12.66 o
  -6  12   6        0.06        0.26      8.06 o
  -5  12   6        4.92       20.94     10.00 o
  -4  12   6       33.89       36.19      9.21 o
  -3  12   6       30.99       35.43      8.57 o
  -2  12   6       34.86       31.60      8.86 o
  -1  12   6      165.87      173.57     17.68 o
   0  12   6        3.24        0.85      6.98 o
   1  12   6       41.02       46.97     10.94 o
   2  12   6       22.59       40.34      7.43 o
   3  12   6       59.55       44.23      9.77 o
   4  12   6        7.90        5.08      6.07 o
   5  12   6        0.99        1.93      6.23 o
   6  12   6       15.62       21.43      7.17 o
   7  12   6        2.43       -6.72      6.96 o
   8  12   6        5.59        3.55      8.25 o
  -7  13   6        0.21       17.31     10.03 o
  -6  13   6        1.78       -1.75      9.00 o
  -5  13   6        1.60        6.89      8.22 o
  -4  13   6       20.02        7.86     10.20 o
  -3  13   6        5.28        8.88      8.39 o
  -2  13   6        6.70       11.74      7.89 o
  -1  13   6        0.12        4.30      8.10 o
   0  13   6        1.53       -1.02      7.41 o
   1  13   6       28.54       12.29      8.53 o
   2  13   6       16.85       26.86      8.70 o
   3  13   6        3.40       -4.24      6.58 o
   4  13   6       29.99       15.08      7.48 o
   5  13   6       12.51       13.05      7.13 o
   6  13   6        1.56       -1.69      6.84 o
   7  13   6        0.13       -4.73     12.16 o
  -6  14   6        0.02       17.76     13.85 o
  -5  14   6        0.12        5.73      9.67 o
  -4  14   6       15.10        2.29     12.26 o
  -3  14   6        0.47       -2.93      8.99 o
  -2  14   6       14.25       10.51      9.17 o
  -1  14   6       20.75       11.90      9.41 o
   0  14   6       51.36       46.84     17.75 o
   1  14   6        0.11       -1.57      9.10 o
   2  14   6       12.61        4.80     13.34 o
   3  14   6        2.56        4.61      9.29 o
   4  14   6        9.27        4.93      8.68 o
   5  14   6       23.62       13.20      9.31 o
  -2  15   6        5.82        8.38     14.05 o
  -1  15   6        0.03       -8.77      8.77 o
   0  15   6       28.36       14.91     10.70 o
   1  15   6        0.77        1.30      9.68 o
   2  15   6        0.46      -11.28     12.56 o
 -13   0   7       20.31       33.99     11.94 o
 -11   0   7      403.55      449.94     32.73 o
  -9   0   7       75.77       70.93     13.34 o
  -7   0   7      135.03      105.78      6.43 o
  -5   0   7      459.53      425.66     14.64 o
  -3   0   7     1338.47     1335.97     18.82 o
  -1   0   7     8166.62     9022.35    121.07 o
   1   0   7     6202.70     6593.57     69.70 o
   3   0   7     2506.98     2286.21     30.75 o
   5   0   7      143.76      133.87      5.39 o
   7   0   7     3163.19     2931.99     42.15 o
   9   0   7      108.48      101.94     15.32 o
  11   0   7       23.10       27.89      7.39 o
  13   0   7       10.28        7.84     14.73 o
 -14   1   7        7.17       10.71     12.17 o
 -13   1   7        2.74        0.70      7.49 o
 -12   1   7        2.40        3.42      6.58 o
 -11   1   7      122.93      105.73      8.76 o
 -10   1   7       16.28       18.21      6.80 o
  -9   1   7      156.91      137.29      7.81 o
  -8   1   7      654.39      648.68     14.78 o
  -7   1   7      869.26      849.79     13.27 o
  -6   1   7     1848.76     1802.97     22.18 o
  -5   1   7      314.39      311.27      6.27 o
  -4   1   7       26.14       22.42      1.92 o
  -3   1   7      648.80      635.38      9.23 o
  -2   1   7     2844.13     3128.39     25.25 o
  -1   1   7        4.82        9.43      1.38 o
   0   1   7    17800.70    18697.61    172.49 o
   1   1   7      342.10      358.28      5.40 o
   2   1   7     5960.63     6025.17     45.47 o
   3   1   7      134.29      101.85      2.75 o
   4   1   7      523.36      593.89      7.73 o
   5   1   7      856.36      772.08      9.97 o
   6   1   7     2066.06     1909.32     20.37 o
   7   1   7      820.07      732.35     10.73 o
   8   1   7        1.08        0.34      3.33 o
   9   1   7      157.47      164.36      8.66 o
  10   1   7        6.67       14.81      4.46 o
  11   1   7       91.59       95.36      8.48 o
  12   1   7        2.53       -6.45      6.45 o
  13   1   7       16.38       16.11      9.00 o
  14   1   7        1.55       28.51     11.01 o
 -14   2   7        1.95        4.44      9.15 o
 -13   2   7       19.20       12.20      8.85 o
 -12   2   7       14.62       22.78      7.37 o
 -11   2   7       43.73       32.58      7.13 o
 -10   2   7       75.52       66.23      8.87 o
  -9   2   7       99.80      106.56      7.34 o
  -8   2   7      354.22      347.22     11.98 o
  -7   2   7      497.05      498.19     10.72 o
  -6   2   7       46.86       45.69      3.85 o
  -5   2   7      996.28     1116.71     14.71 o
  -4   2   7      396.28      381.97      6.56 o
  -3   2   7      437.93      408.37      6.21 o
  -2   2   7      348.91      384.35      4.50 o
  -1   2   7    17376.65    18237.27    135.93 o
   0   2   7      143.51      180.23      9.61 o
   1   2   7      564.33      592.81      7.76 o
   2   2   7     1705.26     1712.87     14.75 o
   3   2   7     1076.26     1130.38     11.25 o
   4   2   7     1497.40     1483.81     15.63 o
   5   2   7     1245.61     1137.60     13.24 o
   6   2   7      607.15      634.44     10.67 o
   7   2   7      519.29      495.34      8.54 o
   8   2   7        0.07       -2.94      2.94 o
   9   2   7       19.01       22.08      4.24 o
  10   2   7       60.05       65.95      6.60 o
  11   2   7        0.58        2.80      5.59 o
  12   2   7        0.12       -1.71      8.97 o
  13   2   7        0.46       -5.67      8.33 o
  14   2   7        7.01        9.11      8.59 o
 -14   3   7        9.35       13.08     11.76 o
 -13   3   7       59.73       79.83     11.92 o
 -12   3   7      126.01       95.65      9.10 o
 -11   3   7      133.60      134.40      9.64 o
 -10   3   7       11.97       20.12      6.06 o
  -9   3   7       32.72       48.22      6.15 o
  -8   3   7       21.21       23.71      5.01 o
  -7   3   7       49.98       38.81      4.27 o
  -6   3   7      152.19      120.52      6.71 o
  -5   3   7     1730.22     1629.80     20.23 o
  -4   3   7      775.78      934.22     12.54 o
  -3   3   7       91.71       93.90      4.35 o
  -2   3   7     9027.22     9430.35     78.04 o
  -1   3   7      722.71      711.37      9.26 o
   0   3   7     1121.02     1142.43     13.49 o
   1   3   7       84.42       74.15      2.63 o
   2   3   7       87.67      106.52      3.30 o
   3   3   7     4835.21     5190.85     47.11 o
   4   3   7       67.24       86.48      3.95 o
   5   3   7       51.66       44.75      2.69 o
   6   3   7     1182.97     1173.62     17.63 o
   7   3   7        3.72       10.16      3.08 o
   8   3   7       17.78       14.72      4.84 o
   9   3   7        6.17        4.96      4.54 o
  10   3   7       19.95       18.43      5.52 o
  11   3   7       31.13       36.28      6.67 o
  12   3   7       27.68       35.10      7.57 o
  13   3   7        0.00       -4.46      7.32 o
 -14   4   7        5.47       24.38     10.96 o
 -13   4   7       24.37       21.68      9.47 o
 -12   4   7        3.87        5.44      8.20 o
 -11   4   7       50.33       34.44      7.38 o
 -10   4   7        1.53        1.71      5.62 o
  -9   4   7      208.58      223.20      9.92 o
  -8   4   7      346.37      343.24     11.29 o
  -7   4   7      450.07      400.12     11.27 o
  -6   4   7     2629.76     2473.74     32.61 o
  -5   4   7     3685.02     3586.82     40.15 o
  -4   4   7      514.48      542.55     10.70 o
  -3   4   7      167.81      176.74      4.65 o
  -2   4   7      240.48      241.99      4.97 o
  -1   4   7     1197.13     1217.45     12.69 o
   0   4   7       59.20       44.14      2.06 o
   1   4   7        1.35        5.94      1.63 o
   2   4   7     2741.00     2932.74     29.77 o
   3   4   7      153.36      162.22      3.84 o
   4   4   7      401.78      447.84      7.78 o
   5   4   7        2.31       -0.47      2.35 o
   6   4   7       10.24        8.64      2.28 o
   7   4   7      766.56      772.12     13.54 o
   8   4   7      257.68      254.28      9.25 o
   9   4   7       75.04      107.19      7.37 o
  10   4   7       14.78       16.21      5.79 o
  11   4   7        0.09       -2.84      6.01 o
  12   4   7       17.84       23.28      7.74 o
  13   4   7        0.00        1.12      6.74 o
 -13   5   7        1.30       -0.78      9.06 o
 -12   5   7        9.37       15.54      9.37 o
 -11   5   7       61.01       75.57     10.43 o
 -10   5   7       21.27       24.64      6.77 o
  -9   5   7      153.62      156.77      9.15 o
  -8   5   7      135.55      154.40      8.33 o
  -7   5   7      136.48      145.22      7.63 o
  -6   5   7      570.95      584.79     12.08 o
  -5   5   7     2296.24     2434.57     28.56 o
  -4   5   7        1.80       10.62      3.13 o
  -3   5   7     1077.60     1064.22     13.15 o
  -2   5   7     3232.37     3552.25     31.57 o
  -1   5   7    10001.03     9772.70     92.75 o
   0   5   7     2207.34     2152.40     21.46 o
   1   5   7     1775.52     1832.64     20.12 o
   2   5   7      178.65      163.94      4.71 o
   3   5   7      433.87      346.57      5.82 o
   4   5   7      553.81      544.36      9.08 o
   5   5   7      172.13      166.92      5.37 o
   6   5   7      244.64      255.27      7.55 o
   7   5   7      291.50      270.58      8.16 o
   8   5   7       35.53       30.94      5.42 o
   9   5   7        2.03       -0.57      4.84 o
  10   5   7       10.56       25.43      6.17 o
  11   5   7       48.43       59.82      8.34 o
  12   5   7       27.62       28.66      8.06 o
  13   5   7        0.06        4.78      7.83 o
 -13   6   7       13.30       18.37      9.54 o
 -12   6   7        0.01       -2.52      8.69 o
 -11   6   7       24.86       27.29      8.84 o
 -10   6   7      102.35       93.14     10.70 o
  -9   6   7       51.51       50.15      7.02 o
  -8   6   7       15.93       18.81      5.42 o
  -7   6   7       50.98       53.43      8.98 o
  -6   6   7      118.58      115.29      7.00 o
  -5   6   7        5.07       11.48      4.90 o
  -4   6   7       21.75       39.64      3.48 o
  -3   6   7      171.00      150.06      4.24 o
  -2   6   7      126.49      125.61      4.36 o
  -1   6   7       25.98       43.72      2.83 o
   0   6   7     1113.30     1142.25     13.30 o
   1   6   7      246.41      254.45      5.84 o
   2   6   7      270.29      270.17      6.15 o
   3   6   7      111.06      123.20      3.61 o
   4   6   7      212.70      198.89      5.80 o
   5   6   7       13.11       15.45      3.48 o
   6   6   7       60.68       65.00      4.83 o
   7   6   7      107.99       93.73      6.54 o
   8   6   7        5.05        6.38      5.05 o
   9   6   7       63.73       62.18      6.87 o
  10   6   7        9.01        0.48      6.23 o
  11   6   7        1.64        4.58      7.02 o
  12   6   7       15.20        0.89      8.46 o
  13   6   7        4.35       45.86     14.12 o
 -13   7   7        0.01       -4.58      9.29 o
 -12   7   7       65.66       71.40     11.74 o
 -11   7   7        1.28       -7.73      7.73 o
 -10   7   7       41.80       25.83      9.31 o
  -9   7   7        8.58       20.08      8.39 o
  -8   7   7       65.87       78.89      7.72 o
  -7   7   7      555.43      569.79     15.15 o
  -6   7   7     1443.86     1376.84     28.19 o
  -5   7   7      453.67      459.61     12.29 o
  -4   7   7       62.02       46.99      4.50 o
  -3   7   7      258.80      279.37      6.18 o
  -2   7   7        0.19        0.69      2.15 o
  -1   7   7      333.80      330.66      6.88 o
   0   7   7     1204.50     1131.05     14.62 o
   1   7   7       68.19       59.62      3.42 o
   2   7   7      115.95      129.24      4.78 o
   3   7   7      258.64      297.15      6.96 o
   4   7   7      539.34      565.35     10.04 o
   5   7   7        1.87       -2.94      3.37 o
   6   7   7      219.06      217.09      7.70 o
   7   7   7       18.85       17.03      4.99 o
   8   7   7       13.71       -0.41      7.60 o
   9   7   7        7.29        3.05      7.05 o
  10   7   7       23.60       25.87      7.50 o
  11   7   7        8.86       28.23      8.26 o
  12   7   7       32.89       46.76      9.87 o
 -12   8   7        1.88       -6.69     15.30 o
 -11   8   7        4.90       -4.12      8.71 o
 -10   8   7        4.07       -1.49      7.63 o
  -9   8   7        0.67        7.12      7.86 o
  -8   8   7        5.40        5.92      6.98 o
  -7   8   7       17.10       14.55      6.03 o
  -6   8   7       81.13       91.48      7.32 o
  -5   8   7      299.14      276.09     10.61 o
  -4   8   7        1.92        2.03      4.08 o
  -3   8   7      776.85      736.50     12.43 o
  -2   8   7      423.02      429.11      9.01 o
  -1   8   7      234.62      219.84      6.60 o
   0   8   7      378.85      358.68      8.31 o
   1   8   7     1183.96     1202.49     16.13 o
   2   8   7      222.83      225.73      7.09 o
   3   8   7      235.82      219.81      6.49 o
   4   8   7      218.49      233.42      7.57 o
   5   8   7       28.34       21.60      4.37 o
   6   8   7       15.86       15.56      5.05 o
   7   8   7      110.30      116.22      8.74 o
   8   8   7       15.94       31.13      8.51 o
   9   8   7        0.24        2.27      6.21 o
  10   8   7       14.33       16.02      7.27 o
  11   8   7        0.16        2.75      6.78 o
  12   8   7        1.39       23.25      9.78 o
 -11   9   7       34.01       44.98     11.55 o
 -10   9   7       14.03       17.44      9.83 o
  -9   9   7        5.16        6.47     11.24 o
  -8   9   7       63.25       68.09     20.87 o
  -7   9   7        0.03       -5.31      6.95 o
  -6   9   7        1.54       -2.44      6.14 o
  -5   9   7       84.87       86.37      7.22 o
  -4   9   7      162.99      162.02      7.37 o
  -3   9   7        0.74        6.56      4.63 o
  -2   9   7       28.03       18.63      4.03 o
  -1   9   7      559.66      529.99     11.72 o
   0   9   7      519.81      507.41     11.69 o
   1   9   7       72.91       80.18      5.83 o
   2   9   7        1.28        0.62      3.81 o
   3   9   7        0.02       -3.19      3.86 o
   4   9   7       17.99       17.35      4.46 o
   5   9   7      230.00      264.99     12.98 o
   6   9   7      162.89      151.93      9.62 o
   7   9   7        2.11        6.95      6.34 o
   8   9   7       17.80       20.71      6.93 o
   9   9   7        1.77       -2.02      6.38 o
  10   9   7       10.47       10.34      7.75 o
  11   9   7       21.31       34.90      9.69 o
 -11  10   7        8.59       11.01     13.88 o
 -10  10   7        0.23       -6.69      8.47 o
  -9  10   7        1.73       -6.69      8.92 o
  -8  10   7      155.02      135.10     12.41 o
  -7  10   7       22.10       14.08      8.06 o
  -6  10   7        0.63       -2.96      6.73 o
  -5  10   7      115.11      103.94     10.18 o
  -4  10   7       45.54       45.58      7.85 o
  -3  10   7        2.72       19.39      6.83 o
  -2  10   7        0.32       -0.66      5.74 o
  -1  10   7      242.93      221.36      9.66 o
   0  10   7       11.54       12.08      4.98 o
   1  10   7        2.11       -1.30      5.07 o
   2  10   7       97.36      108.33      7.11 o
   3  10   7      293.61      278.24     10.42 o
   4  10   7      117.60      100.50      8.44 o
   5  10   7       35.96       37.24      7.11 o
   6  10   7        2.18        7.79      6.20 o
   7  10   7       11.36       27.34      7.27 o
   8  10   7        0.29       -4.05      6.74 o
   9  10   7       34.04       51.62     13.11 o
  10  10   7        7.90        9.54     10.22 o
 -10  11   7        4.71       -2.87     13.75 o
  -9  11   7       43.14       42.61     17.08 o
  -8  11   7       52.65       54.13     13.99 o
  -7  11   7       12.04        7.88     11.61 o
  -6  11   7      197.70      241.46     14.38 o
  -5  11   7       52.27       43.31      8.85 o
  -4  11   7       17.42       31.42      8.11 o
  -3  11   7      108.36      105.47     17.52 o
  -2  11   7        0.00       -1.44      6.39 o
  -1  11   7        3.48       -8.60      8.60 o
   0  11   7      258.76      279.91     11.42 o
   1  11   7       33.00       36.03     10.43 o
   2  11   7      127.84      125.91      9.07 o
   3  11   7       42.82       38.17      6.51 o
   4  11   7        7.31       -0.54      5.39 o
   5  11   7       12.25        3.70      6.14 o
   6  11   7       28.15       22.27      7.34 o
   7  11   7       23.04       19.44      7.69 o
   8  11   7        0.38        3.12      6.96 o
   9  11   7       20.73       19.71      8.69 o
  -9  12   7        0.04       -1.78     15.30 o
  -8  12   7        8.00       -3.36      8.24 o
  -7  12   7        0.15       -6.71      8.40 o
  -6  12   7        9.97       13.86      8.81 o
  -5  12   7        0.96       -2.76      9.58 o
  -4  12   7       71.48       57.65      9.56 o
  -3  12   7        1.00        2.44      7.77 o
  -2  12   7        1.89        6.42      7.24 o
  -1  12   7        3.83        4.14      7.55 o
   0  12   7        4.24       -0.04      7.56 o
   1  12   7       19.98       21.62      6.76 o
   2  12   7        2.56       -4.62      5.87 o
   3  12   7        0.54       -5.85      5.85 o
   4  12   7        8.88       11.52      6.49 o
   5  12   7        9.58        4.30      7.73 o
   6  12   7        5.06        8.10      6.24 o
   7  12   7        0.39       -2.83      7.09 o
   8  12   7        0.02       -7.15      7.51 o
  -7  13   7        8.86        4.47     17.40 o
  -6  13   7       16.84       11.21      9.06 o
  -5  13   7       11.41        7.34      8.61 o
  -4  13   7       28.59       25.55     13.26 o
  -3  13   7       59.23       70.06     10.85 o
  -2  13   7       35.04       42.18      9.56 o
  -1  13   7       12.70        7.72     10.92 o
   0  13   7       46.82       60.11      9.93 o
   1  13   7        9.33       15.52      9.33 o
   2  13   7       69.74       49.24      7.80 o
   3  13   7       36.81       35.40      8.18 o
   4  13   7       17.09       10.31      7.60 o
   5  13   7       68.27       70.80      8.63 o
   6  13   7        6.20        4.22      6.94 o
   7  13   7       29.92        2.74      9.03 o
  -5  14   7        5.00        9.65      9.61 o
  -4  14   7        0.01        1.43      9.09 o
  -3  14   7        1.67       -1.04      8.76 o
  -2  14   7       16.21        6.66      8.90 o
  -1  14   7        0.82       13.45      9.19 o
   0  14   7       22.08       38.74     10.18 o
   1  14   7        8.47       -2.09      8.77 o
   2  14   7       60.55       77.25     11.95 o
   3  14   7        0.22       -2.52     10.46 o
   4  14   7        4.27        1.49      7.58 o
   5  14   7        0.67       28.98     15.40 o
  -2  15   7       11.25       11.82     13.37 o
  -1  15   7        1.49        2.80      9.32 o
   0  15   7        0.21        5.17      9.61 o
   1  15   7        5.09        8.65     12.02 o
   2  15   7        0.13       -2.09     12.50 o
 -14   0   8        3.15        1.01     17.43 o
 -12   0   8       37.76       29.70     10.29 o
 -10   0   8      218.94      184.97     13.32 o
  -8   0   8     3058.31     2788.94     78.05 o
  -6   0   8      808.08      739.16     16.04 o
  -4   0   8       57.99       53.83      3.45 o
  -2   0   8     4308.89     4534.63     65.22 o
   0   0   8    16404.05    16748.63    206.12 o
   2   0   8      582.07      588.36      8.46 o
   4   0   8       47.23       50.85      3.33 o
   6   0   8        0.06        2.55      3.27 o
   8   0   8       35.51       17.00      5.18 o
  10   0   8      311.28      267.90     14.90 o
  12   0   8        0.41       -8.32      9.20 o
  14   0   8       10.29        2.16     10.81 o
 -14   1   8        1.23       -0.13     12.09 o
 -13   1   8        6.81        4.62      8.92 o
 -12   1   8       17.03       12.03      7.02 o
 -11   1   8      165.16      148.82      9.71 o
 -10   1   8        0.13       13.09      5.30 o
  -9   1   8      211.20      195.12      8.75 o
  -8   1   8      321.22      338.59     10.42 o
  -7   1   8      358.80      350.29      7.90 o
  -6   1   8       20.18       34.03      3.64 o
  -5   1   8      753.43      760.62     10.99 o
  -4   1   8     1176.65     1152.54     14.19 o
  -3   1   8       52.74       60.59      1.99 o
  -2   1   8     1729.82     1787.43     16.71 o
  -1   1   8     8910.68     9159.99     80.74 o
   0   1   8     1269.90     1503.06     39.67 o
   1   1   8    10116.75    10566.28     78.94 o
   2   1   8      841.75      837.89      7.99 o
   3   1   8     2380.05     2321.88     22.18 o
   4   1   8     2838.34     2833.56     27.14 o
   5   1   8      137.41      127.34      3.96 o
   6   1   8        2.35        7.65      2.51 o
   7   1   8       39.91       51.70      3.82 o
   8   1   8       34.37       33.79      3.81 o
   9   1   8       74.74       64.05      5.27 o
  10   1   8       12.86       13.77      4.59 o
  11   1   8        0.01       -4.01      6.64 o
  12   1   8        0.42        5.23      7.72 o
  13   1   8        5.35       17.38     10.38 o
  14   1   8        3.39       13.98      8.17 o
 -14   2   8        0.22       -2.97     10.65 o
 -13   2   8       13.43       15.15      9.51 o
 -12   2   8        4.27        8.99      6.57 o
 -11   2   8        4.27        8.22      6.11 o
 -10   2   8      133.84      138.00      8.72 o
  -9   2   8        3.39        2.32      4.45 o
  -8   2   8        0.14       -1.86      6.43 o
  -7   2   8      869.09      837.49     14.36 o
  -6   2   8      254.31      259.19      7.94 o
  -5   2   8        0.91        3.78      2.00 o
  -4   2   8     9153.88     9725.05     99.64 o
  -3   2   8      841.83      683.60      8.32 o
  -2   2   8     1547.65     1623.59     16.68 o
  -1   2   8     1173.02     1244.99     14.13 o
   0   2   8       99.80       99.39      5.19 o
   1   2   8       77.55       69.81      2.18 o
   2   2   8     1816.65     1777.51     15.32 o
   3   2   8     3862.94     3801.57     32.91 o
   4   2   8     5589.34     5665.96     51.55 o
   5   2   8     3023.49     2835.44     27.87 o
   6   2   8      137.16      143.60      4.66 o
   7   2   8       57.45       52.40      3.72 o
   8   2   8        0.05       -3.00      3.00 o
   9   2   8      297.61      281.22      8.62 o
  10   2   8        0.05        0.43      5.20 o
  11   2   8       79.95      101.79      7.92 o
  12   2   8        0.60       -0.90      6.31 o
  13   2   8        2.27       17.77     10.41 o
 -14   3   8        0.09       32.29     12.19 o
 -13   3   8        0.61        4.46     10.33 o
 -12   3   8       16.04       20.70     15.64 o
 -11   3   8      234.97      278.59     12.32 o
 -10   3   8      158.33      169.92     14.37 o
  -9   3   8       34.94       35.37      5.93 o
  -8   3   8      453.75      412.50     11.74 o
  -7   3   8       65.12       80.10      5.51 o
  -6   3   8      356.48      331.39      7.40 o
  -5   3   8        0.10        6.68      2.94 o
  -4   3   8      896.44      732.28     10.45 o
  -3   3   8     1528.84     1369.19     15.20 o
  -2   3   8      143.90      182.63      3.35 o
  -1   3   8      176.76      162.99      3.24 o
   0   3   8     1927.32     2050.10     22.58 o
   1   3   8       12.85       11.96      1.64 o
   2   3   8       29.00       35.04      1.71 o
   3   3   8       27.98       28.23      2.43 o
   4   3   8      379.60      416.80      6.63 o
   5   3   8       44.89       50.07      3.63 o
   6   3   8        1.08       -2.42      2.42 o
   7   3   8      405.11      402.70      8.21 o
   8   3   8      156.74      149.21      6.23 o
   9   3   8        7.89        7.62      5.92 o
  10   3   8       14.03        3.15      5.39 o
  11   3   8        4.87        2.74      6.19 o
  12   3   8        0.00       -6.22      6.22 o
  13   3   8        3.11        4.73      7.27 o
 -14   4   8       21.84       24.88     16.89 o
 -13   4   8        1.04        7.05      9.38 o
 -12   4   8        5.64       -2.91      8.28 o
 -11   4   8        1.68       -9.94      9.94 o
 -10   4   8       17.63       17.56      6.55 o
  -9   4   8      225.15      227.41      9.92 o
  -8   4   8      914.90      834.77     17.80 o
  -7   4   8      881.53      851.76     15.41 o
  -6   4   8      502.84      510.05     10.73 o
  -5   4   8      134.74      141.67      4.95 o
  -4   4   8     1054.61     1204.12     15.74 o
  -3   4   8      592.87      608.60      9.20 o
  -2   4   8     4648.17     5085.70     43.45 o
  -1   4   8     5329.66     5552.52     50.14 o
   0   4   8      349.64      289.39      4.25 o
   1   4   8     1291.63     1410.76     15.62 o
   2   4   8     4229.32     4474.66     43.94 o
   3   4   8      630.45      594.86      8.24 o
   4   4   8      606.01      551.70      7.82 o
   5   4   8      401.58      396.35      7.72 o
   6   4   8       54.47       52.21      3.40 o
   7   4   8      117.44       98.42      5.45 o
   8   4   8        0.42        3.39      4.26 o
   9   4   8      269.68      273.76     10.03 o
  10   4   8      119.16      111.37      7.87 o
  11   4   8        0.13        3.13      6.40 o
  12   4   8        6.57        3.27      7.03 o
  13   4   8       13.07       19.73      8.19 o
 -13   5   8        5.66        9.43      9.91 o
 -12   5   8        3.51        8.78      8.90 o
 -11   5   8       15.34       29.82      9.01 o
 -10   5   8       85.09       95.89      8.41 o
  -9   5   8      102.45      102.98      7.92 o
  -8   5   8       22.73       12.40      5.22 o
  -7   5   8      313.71      317.06     10.42 o
  -6   5   8     3832.95     3686.67     46.38 o
  -5   5   8      490.02      525.86     10.67 o
  -4   5   8       48.68       55.35      3.85 o
  -3   5   8       79.53       89.40      4.14 o
  -2   5   8        5.04       16.65      2.29 o
  -1   5   8      410.34      467.17      8.27 o
   0   5   8       23.32       18.60      2.51 o
   1   5   8      100.60      111.93      3.74 o
   2   5   8     1926.59     1786.20     19.81 o
   3   5   8        0.12        0.85      1.70 o
   4   5   8      810.44      869.04     10.91 o
   5   5   8      711.28      674.81     16.34 o
   6   5   8       33.53       43.39      4.20 o
   7   5   8       20.73       46.64      4.71 o
   8   5   8        5.75        7.53      4.54 o
   9   5   8       64.90       50.78      6.54 o
  10   5   8        1.09        4.58      6.09 o
  11   5   8        0.38        5.55      6.74 o
  12   5   8        0.54        6.13      7.15 o
  13   5   8       12.44       27.37      8.25 o
 -13   6   8        0.39        5.56      8.38 o
 -12   6   8       10.34        9.17      9.13 o
 -11   6   8        1.86        6.22      7.86 o
 -10   6   8        4.38       -5.04      7.14 o
  -9   6   8      274.63      281.64     11.64 o
  -8   6   8        0.11        8.56      5.15 o
  -7   6   8      221.32      179.51      8.63 o
  -6   6   8      280.15      285.63      8.69 o
  -5   6   8      700.84      757.16     13.89 o
  -4   6   8        0.31        6.38      3.46 o
  -3   6   8      109.41      118.48      5.55 o
  -2   6   8       21.80       20.56      2.49 o
  -1   6   8     1223.11     1051.08     13.24 o
   0   6   8      322.83      317.50      5.92 o
   1   6   8       62.56       79.49      3.59 o
   2   6   8     1117.25     1112.29     14.29 o
   3   6   8      819.55      781.60      9.64 o
   4   6   8       19.46       17.61      3.01 o
   5   6   8       20.61       14.21      3.44 o
   6   6   8       83.07       87.97      7.55 o
   7   6   8      235.94      202.22      7.65 o
   8   6   8        8.02        9.07      4.99 o
   9   6   8       94.31      117.98      9.30 o
  10   6   8        8.00       19.47      6.87 o
  11   6   8       17.52       11.44      7.78 o
  12   6   8        2.76       -6.90      6.90 o
 -13   7   8        0.22       14.14     10.48 o
 -12   7   8        6.08       16.81      9.18 o
 -11   7   8        0.03        5.59      8.86 o
 -10   7   8        0.43       10.39      7.94 o
  -9   7   8        6.07       -5.40      7.07 o
  -8   7   8       32.78       40.64      7.78 o
  -7   7   8      177.43      187.42      9.19 o
  -6   7   8        7.97       34.10      5.59 o
  -5   7   8      142.87      147.06      6.51 o
  -4   7   8       71.74       78.62      5.22 o
  -3   7   8        0.03       -1.00      2.26 o
  -2   7   8      577.27      545.83      8.97 o
  -1   7   8       70.15       91.48      3.93 o
   0   7   8        6.25        7.23      2.55 o
   1   7   8       45.89       60.18      3.46 o
   2   7   8      171.73      176.22      5.57 o
   3   7   8      481.66      433.14      8.38 o
   4   7   8       17.69       36.28      3.71 o
   5   7   8        5.87        5.58      3.51 o
   6   7   8      133.31      147.38      6.69 o
   7   7   8       54.94       55.33      6.05 o
   8   7   8       13.11       14.12      5.95 o
   9   7   8        7.55       -2.52      7.20 o
  10   7   8        6.10        0.77      7.59 o
  11   7   8       15.82       14.59      7.66 o
  12   7   8       15.17       19.60      8.39 o
 -12   8   8        4.83        1.08      8.96 o
 -11   8   8        6.69       -6.86      8.31 o
 -10   8   8        2.92        1.74      8.76 o
  -9   8   8       13.07       18.93     13.23 o
  -8   8   8       16.22       20.20      7.76 o
  -7   8   8       70.34       65.02      8.38 o
  -6   8   8       31.30       21.12      5.61 o
  -5   8   8      493.69      459.27     12.97 o
  -4   8   8      547.20      528.77     11.64 o
  -3   8   8      982.32      970.77     14.80 o
  -2   8   8      393.96      395.47      8.71 o
  -1   8   8       32.44       31.90      3.75 o
   0   8   8      731.91      673.61     14.82 o
   1   8   8        2.87       12.63      3.27 o
   2   8   8      185.88      185.46      6.52 o
   3   8   8      186.28      196.88      6.29 o
   4   8   8      545.70      529.08     11.05 o
   5   8   8       60.50       59.10      5.18 o
   6   8   8        6.48        8.11      5.29 o
   7   8   8      175.62      176.30     10.08 o
   8   8   8       20.48       30.60      6.95 o
   9   8   8       51.96       35.93      8.37 o
  10   8   8       40.77       41.02      8.29 o
  11   8   8        4.18        2.09      8.07 o
 -11   9   8       14.96       25.29     10.32 o
 -10   9   8       63.08       71.56     11.28 o
  -9   9   8        0.32        2.68      7.89 o
  -8   9   8       23.10       19.86      8.34 o
  -7   9   8        2.74        6.60      7.36 o
  -6   9   8        0.07       -3.45      6.36 o
  -5   9   8        0.54       -5.08      5.50 o
  -4   9   8       78.79       67.52      7.97 o
  -3   9   8       25.55       25.76      5.68 o
  -2   9   8      232.93      229.49      7.91 o
  -1   9   8      357.84      348.87     10.30 o
   0   9   8      631.17      593.47     12.07 o
   1   9   8      257.35      252.85      8.55 o
   2   9   8       36.56       47.96      4.78 o
   3   9   8       53.02       53.07      7.83 o
   4   9   8        0.00        4.49      4.60 o
   5   9   8       36.09       38.90      6.36 o
   6   9   8       18.85       18.73      7.51 o
   7   9   8       11.43        9.11      6.25 o
   8   9   8        5.81        2.13      6.19 o
   9   9   8       13.94       27.48      7.41 o
  10   9   8        0.03        1.71      7.51 o
  11   9   8        5.61        3.41      9.58 o
 -11  10   8        1.78       22.84     11.12 o
 -10  10   8       14.48        2.88      9.47 o
  -9  10   8       38.36       49.88     10.96 o
  -8  10   8       86.27      106.49     11.84 o
  -7  10   8        3.93       11.22      8.07 o
  -6  10   8       13.57       22.85      7.64 o
  -5  10   8        3.24        3.73      6.73 o
  -4  10   8       66.49       69.01     10.77 o
  -3  10   8      594.47      602.35     18.86 o
  -2  10   8       32.96       38.26      6.53 o
  -1  10   8      170.08      175.35     12.50 o
   0  10   8       57.82       62.70      6.45 o
   1  10   8      247.05      237.79     10.19 o
   2  10   8      664.25      630.20     15.99 o
   3  10   8      223.64      215.61      8.37 o
   4  10   8       80.56       60.84      7.34 o
   5  10   8       33.82       49.34      7.35 o
   6  10   8       30.84       24.18      6.86 o
   7  10   8        1.27        4.58      6.48 o
   8  10   8       61.31       64.58      8.95 o
   9  10   8       44.23       58.97      9.23 o
  10  10   8        7.14        6.98     13.81 o
 -10  11   8        1.81        3.88      9.44 o
  -9  11   8       13.95       20.74     11.30 o
  -8  11   8        1.08        2.69      8.44 o
  -7  11   8       42.74       41.17      9.51 o
  -6  11   8        7.03       23.31      8.58 o
  -5  11   8        1.03        3.56      8.23 o
  -4  11   8        0.05        1.32      8.75 o
  -3  11   8       11.94       15.62      7.56 o
  -2  11   8        3.62       -6.13      6.13 o
  -1  11   8        3.83        6.40      6.55 o
   0  11   8        4.05        5.17      5.53 o
   1  11   8       72.29       98.30     11.57 o
   2  11   8        5.94        5.31      6.05 o
   3  11   8       49.10       53.67      6.86 o
   4  11   8       82.16       74.72      7.29 o
   5  11   8       16.02       16.57      6.67 o
   6  11   8      171.43      163.16     10.91 o
   7  11   8       11.40       11.71      7.14 o
   8  11   8        5.73       -2.26      9.77 o
   9  11   8        2.59       14.89     10.42 o
  -9  12   8        0.14       14.64     10.42 o
  -8  12   8        8.07       15.59      9.59 o
  -7  12   8        0.31       -1.57      8.05 o
  -6  12   8        0.31       -5.19     12.76 o
  -5  12   8       15.10       28.16      8.65 o
  -4  12   8       13.84       11.99      8.74 o
  -3  12   8       28.08       29.81     10.53 o
  -2  12   8      132.48      130.20     11.30 o
  -1  12   8        0.69        2.94      7.57 o
   0  12   8        0.41        3.42      7.74 o
   1  12   8       10.74        5.96      5.89 o
   2  12   8       32.43       28.64      7.00 o
   3  12   8       17.34       29.43      7.22 o
   4  12   8       81.89       83.55      8.07 o
   5  12   8        0.48       -0.97      6.07 o
   6  12   8        0.95       -0.86      6.74 o
   7  12   8        0.69       -2.50      7.14 o
   8  12   8        1.13        6.74      8.62 o
  -7  13   8        2.37       -1.31      8.57 o
  -6  13   8        0.67        5.09      9.09 o
  -5  13   8        1.12       -8.16      8.16 o
  -4  13   8        6.29       -0.36      8.44 o
  -3  13   8       60.16       73.48     17.01 o
  -2  13   8        0.48       -3.63      8.03 o
  -1  13   8       93.34       97.16     11.25 o
   0  13   8        0.49       -6.81      6.81 o
   1  13   8       25.95       23.34      9.11 o
   2  13   8        0.61       -0.78      6.52 o
   3  13   8       11.32       10.04      7.44 o
   4  13   8        1.00        3.09      7.60 o
   5  13   8        1.32       14.10      7.34 o
   6  13   8       19.77       15.08      7.19 o
   7  13   8       10.14       15.91      9.80 o
  -5  14   8        0.45       13.34      8.78 o
  -4  14   8        6.77       12.49      9.40 o
  -3  14   8        5.63       10.15      9.54 o
  -2  14   8       16.47       25.68      9.79 o
  -1  14   8        8.71       15.44      9.31 o
   0  14   8       19.70       10.14      8.76 o
   1  14   8        0.04       -9.93      9.93 o
   2  14   8       30.36        8.87      9.70 o
   3  14   8       11.41       21.12      9.62 o
   4  14   8       24.89       46.17      8.95 o
   5  14   8        5.91        2.50     12.29 o
  -2  15   8        0.82        1.08     12.36 o
  -1  15   8        5.37        1.35     12.23 o
   0  15   8        1.21       -6.96     11.55 o
   1  15   8        0.05        5.27     12.56 o
 -13   0   9      230.44      264.65     29.45 o
 -11   0   9        5.95       13.10      8.71 o
  -9   0   9       25.64       27.56      7.32 o
  -7   0   9      430.57      369.25     11.36 o
  -5   0   9      336.10      388.91      9.96 o
  -3   0   9      125.79      140.35      3.89 o
  -1   0   9     1258.52     1118.02     20.87 o
   1   0   9     6730.06     7010.27     87.13 o
   3   0   9     3714.90     3860.90     50.04 o
   5   0   9        8.51       11.31      2.99 o
   7   0   9       89.95       83.01      5.90 o
   9   0   9       96.41       87.45      7.97 o
  11   0   9       42.12       65.12      8.93 o
  13   0   9       11.93       29.52     15.81 o
 -14   1   9        0.09      -10.34     10.34 o
 -13   1   9        1.95        6.00     11.66 o
 -12   1   9        3.12        5.93      6.42 o
 -11   1   9        6.69        3.29      6.15 o
 -10   1   9      138.14      129.57      9.73 o
  -9   1   9      228.23      236.04      9.68 o
  -8   1   9      609.07      571.15     15.77 o
  -7   1   9      442.07      400.09      8.47 o
  -6   1   9      102.68       99.42      4.80 o
  -5   1   9     7111.48     7338.91     76.48 o
  -4   1   9     3253.55     3397.66     36.56 o
  -3   1   9       10.96       10.79      1.17 o
  -2   1   9      958.35     1122.89     16.21 o
  -1   1   9     1070.21     1070.02     13.87 o
   0   1   9       56.19       56.12      3.58 o
   1   1   9       79.72       77.27      3.20 o
   2   1   9        1.89        8.28      1.09 o
   3   1   9        2.19       12.80      1.59 o
   4   1   9      102.76      105.34      3.23 o
   5   1   9      951.39      880.46     10.94 o
   6   1   9     1421.08     1373.97     15.90 o
   7   1   9     1389.27     1373.20     16.55 o
   8   1   9      297.33      313.08      7.92 o
   9   1   9       13.64        7.80      4.03 o
  10   1   9        1.42       -0.79      4.27 o
  11   1   9       17.84       29.30      6.19 o
  12   1   9        1.81       -2.67      7.26 o
  13   1   9       19.07       16.42      9.91 o
 -14   2   9        3.30       10.60     21.21 o
 -13   2   9       50.39       72.11     11.26 o
 -12   2   9      147.08      149.40     12.36 o
 -11   2   9       13.65       10.65      6.17 o
 -10   2   9       80.08       87.27      7.84 o
  -9   2   9       75.05       67.17      7.37 o
  -8   2   9       89.91       95.18      6.46 o
  -7   2   9      745.43      747.28     12.27 o
  -6   2   9     2747.98     2712.32     31.42 o
  -5   2   9       12.14       17.10      2.48 o
  -4   2   9      833.57      882.99     11.69 o
  -3   2   9      889.19      851.95      9.29 o
  -2   2   9     1215.21     1162.19     12.39 o
  -1   2   9      104.43      126.22      3.40 o
   0   2   9     4975.75     5164.71     49.31 o
   1   2   9       19.80       15.74      1.39 o
   2   2   9     2557.12     2679.15     23.53 o
   3   2   9      180.64      190.47      4.21 o
   4   2   9     1943.64     2017.93     20.37 o
   5   2   9      403.31      426.11      7.03 o
   6   2   9     3461.43     3285.56     32.50 o
   7   2   9      314.80      358.10      8.53 o
   8   2   9       33.94       44.77      4.21 o
   9   2   9       33.21       24.79      5.56 o
  10   2   9       32.11       26.40      5.74 o
  11   2   9        1.44       10.03      6.19 o
  12   2   9        0.86       -5.66      5.66 o
  13   2   9        1.48       19.74     12.87 o
 -14   3   9        1.41       -1.22     11.45 o
 -13   3   9        0.73       -4.61      8.75 o
 -12   3   9       14.90       28.91      9.15 o
 -11   3   9       71.50       96.08     10.92 o
 -10   3   9      178.49      160.60      9.21 o
  -9   3   9       30.58       34.16      6.81 o
  -8   3   9       38.76       36.86      5.24 o
  -7   3   9      443.28      404.12     10.42 o
  -6   3   9       76.06       76.38      4.03 o
  -5   3   9      709.11      707.10     10.84 o
  -4   3   9       93.95       76.54      3.17 o
  -3   3   9      163.48      163.57      4.32 o
  -2   3   9    21458.51    23210.50    215.13 o
  -1   3   9     1455.10     1478.61     14.40 o
   0   3   9      270.41      286.14      4.91 o
   1   3   9     2426.21     2520.68     27.52 o
   2   3   9     1424.66     1365.98     14.04 o
   3   3   9      648.12      671.32     12.16 o
   4   3   9      213.19      217.40      4.84 o
   5   3   9       61.14       50.19      2.95 o
   6   3   9       10.76        3.53      2.45 o
   7   3   9      251.97      271.41      6.93 o
   8   3   9       79.68       74.31      4.65 o
   9   3   9       37.71       28.75      5.60 o
  10   3   9        7.71        7.67      5.35 o
  11   3   9        0.30       -4.96      5.89 o
  12   3   9       48.71       57.18      8.26 o
  13   3   9       10.02        8.62     10.58 o
 -14   4   9       18.63        9.20     13.07 o
 -13   4   9       82.84       95.13     12.21 o
 -12   4   9       32.87       32.56      9.21 o
 -11   4   9       41.91       43.78      9.37 o
 -10   4   9       78.21       74.40      7.48 o
  -9   4   9        0.90        3.96      6.88 o
  -8   4   9        1.00        4.69      4.44 o
  -7   4   9      642.33      586.85     12.09 o
  -6   4   9       59.49       62.34      5.48 o
  -5   4   9       69.19       70.77      5.36 o
  -4   4   9      227.48      241.53      5.66 o
  -3   4   9        7.74        4.25      2.44 o
  -2   4   9     2617.57     2854.00     26.98 o
  -1   4   9     1866.61     1798.78     19.12 o
   0   4   9     3225.07     3220.80     32.17 o
   1   4   9      678.86      709.06     10.93 o
   2   4   9      921.00      994.58     13.21 o
   3   4   9      194.64      216.96      4.70 o
   4   4   9        7.22        6.87      1.93 o
   5   4   9     1182.45     1115.09     14.74 o
   6   4   9      170.96      183.62      5.01 o
   7   4   9       45.60       38.49      4.32 o
   8   4   9       23.12       18.48      4.71 o
   9   4   9        9.33       11.79      5.29 o
  10   4   9       20.44       15.34      6.23 o
  11   4   9        2.25       -7.39      7.39 o
  12   4   9       16.96       40.36     10.30 o
  13   4   9        2.96        2.84      7.38 o
 -13   5   9        0.06        4.23      8.52 o
 -12   5   9        2.66       -0.62      8.22 o
 -11   5   9       32.97       38.65      8.97 o
 -10   5   9       12.62       13.14      7.72 o
  -9   5   9        0.00       -0.40      5.06 o
  -8   5   9       18.43       20.04      5.33 o
  -7   5   9      220.21      187.14      8.83 o
  -6   5   9      151.93      190.47      7.11 o
  -5   5   9      665.23      650.04     16.27 o
  -4   5   9        1.33       -1.76      3.24 o
  -3   5   9     1382.20     1363.78     15.95 o
  -2   5   9       23.13       29.70      2.41 o
  -1   5   9     2523.70     2573.70     26.79 o
   0   5   9       52.86       38.83      2.43 o
   1   5   9     1066.19     1065.12     13.03 o
   2   5   9     1209.63     1190.63     15.78 o
   3   5   9        6.71       -0.75      1.75 o
   4   5   9      181.50      194.26      5.78 o
   5   5   9       88.65       79.21      4.24 o
   6   5   9        0.02        1.09      3.23 o
   7   5   9      377.81      391.50      9.77 o
   8   5   9      294.64      298.78     10.95 o
   9   5   9       25.61       33.42      6.71 o
  10   5   9        2.20       -0.78      5.91 o
  11   5   9       13.94       15.21      6.95 o
  12   5   9       10.61        9.23     11.53 o
  13   5   9       12.68       24.42      9.31 o
 -13   6   9        7.38       12.76      8.88 o
 -12   6   9       38.13       31.38     10.03 o
 -11   6   9        7.73        9.48     12.06 o
 -10   6   9        7.12        6.57      8.00 o
  -9   6   9      209.25      214.95     12.20 o
  -8   6   9      303.62      301.10     11.13 o
  -7   6   9        8.46        3.30      4.92 o
  -6   6   9     1675.63     1676.65     24.81 o
  -5   6   9      153.76      159.34      6.39 o
  -4   6   9     1603.11     1585.64     22.60 o
  -3   6   9     1733.21     1721.59     18.40 o
  -2   6   9      729.14      685.91      9.89 o
  -1   6   9        1.67        8.65      2.25 o
   0   6   9      449.62      379.67      6.97 o
   1   6   9      582.64      610.11      9.32 o
   2   6   9        0.42        0.97      2.35 o
   3   6   9      102.91       93.87      3.72 o
   4   6   9       89.17       95.71      4.98 o
   5   6   9      202.29      167.51      6.15 o
   6   6   9        0.06       -3.37      3.37 o
   7   6   9      134.71      144.35      6.86 o
   8   6   9       17.30       20.64      5.93 o
   9   6   9      144.19      146.43      9.67 o
  10   6   9       35.61       42.08      7.52 o
  11   6   9        0.05       -1.41      6.98 o
  12   6   9        9.22        8.87      7.49 o
 -13   7   9        2.32       -9.48      9.48 o
 -12   7   9        1.08       -2.72     15.25 o
 -11   7   9       41.70       34.71     10.47 o
 -10   7   9       37.16       43.69      9.23 o
  -9   7   9       16.44       14.32      7.59 o
  -8   7   9      157.47      148.65     10.69 o
  -7   7   9      101.10      112.27     11.62 o
  -6   7   9      198.52      179.09      8.53 o
  -5   7   9      257.28      264.95      8.43 o
  -4   7   9      418.55      436.89     10.15 o
  -3   7   9      779.23      712.61     10.83 o
  -2   7   9      164.05      180.12      5.21 o
  -1   7   9      176.57      195.43      5.37 o
   0   7   9      336.54      305.48      6.67 o
   1   7   9      721.27      715.67     10.26 o
   2   7   9      555.95      522.87      9.21 o
   3   7   9       94.65       89.11      4.32 o
   4   7   9       35.21       36.30      3.69 o
   5   7   9        6.11        8.41      3.62 o
   6   7   9      265.75      286.49      8.70 o
   7   7   9      208.70      207.62     10.21 o
   8   7   9       42.09       35.26      6.95 o
   9   7   9       27.21       32.86      8.59 o
  10   7   9       18.95       13.98      6.81 o
  11   7   9        4.90       -8.32      8.32 o
  12   7   9        4.29       11.75     14.11 o
 -12   8   9        0.36       -6.29      8.94 o
 -11   8   9        2.42       -0.72      8.73 o
 -10   8   9       13.40       18.15      8.65 o
  -9   8   9       80.23       72.69     13.02 o
  -8   8   9        4.90       -2.84      7.10 o
  -7   8   9       26.77       41.08      7.77 o
  -6   8   9        4.93        1.13      5.88 o
  -5   8   9       46.04       43.00      5.86 o
  -4   8   9      241.53      253.13      7.43 o
  -3   8   9        0.01        2.34      3.50 o
  -2   8   9      609.72      547.88     12.30 o
  -1   8   9      893.38      870.74     13.81 o
   0   8   9      138.16      139.49      5.58 o
   1   8   9      258.96      259.93      6.90 o
   2   8   9        7.40       10.19      3.47 o
   3   8   9       10.10        6.02      3.48 o
   4   8   9        6.17        7.61      3.94 o
   5   8   9        0.72       -1.73      4.11 o
   6   8   9       54.20       56.66      8.47 o
   7   8   9        0.41       -5.60      7.22 o
   8   8   9        0.89       -0.69      5.85 o
   9   8   9        9.68       21.16      7.34 o
  10   8   9        0.15        7.91      7.52 o
  11   8   9        3.67        6.71      8.08 o
 -11   9   9        0.43        2.03      8.81 o
 -10   9   9       40.58       51.52     10.79 o
  -9   9   9        9.20       16.32      8.83 o
  -8   9   9        0.27        7.94      7.87 o
  -7   9   9        4.44        4.20      6.94 o
  -6   9   9       10.39       11.06      6.60 o
  -5   9   9       75.21       75.35      8.44 o
  -4   9   9        4.63        3.38      5.89 o
  -3   9   9        3.98        2.27      4.28 o
  -2   9   9     1029.86      959.28     18.94 o
  -1   9   9       87.14       94.66      7.07 o
   0   9   9       79.72       87.89      6.93 o
   1   9   9      325.12      342.02     10.01 o
   2   9   9      484.31      432.18     11.72 o
   3   9   9       58.63       78.07      6.08 o
   4   9   9        9.29       20.54      5.02 o
   5   9   9       13.80       10.94      5.80 o
   6   9   9       26.13       23.06      6.65 o
   7   9   9       28.50       27.56      7.12 o
   8   9   9        1.33        7.49     10.05 o
   9   9   9        0.41       -0.33      6.93 o
  10   9   9       16.47       21.59      9.30 o
  11   9   9        0.05       14.63     10.43 o
 -11  10   9        1.97       13.58      9.46 o
 -10  10   9        0.04       14.49      9.69 o
  -9  10   9       46.30       48.31     10.38 o
  -8  10   9       62.12       70.98     10.51 o
  -7  10   9      101.62      151.10     12.19 o
  -6  10   9      135.77      138.07     11.16 o
  -5  10   9        7.95       13.92      7.40 o
  -4  10   9        4.07        0.78      6.23 o
  -3  10   9      184.46      153.91     10.48 o
  -2  10   9       20.91       15.82      5.00 o
  -1  10   9        8.52       10.44      5.06 o
   0  10   9       29.26       39.92      8.57 o
   1  10   9      157.11      158.11      8.56 o
   2  10   9      122.84      131.23      7.75 o
   3  10   9      190.11      166.70      7.74 o
   4  10   9      166.88      167.91     13.65 o
   5  10   9        0.27       -2.33      5.71 o
   6  10   9       34.62       40.23      7.60 o
   7  10   9        5.86        5.93      6.60 o
   8  10   9        0.00        2.37      6.89 o
   9  10   9       25.05       37.05     10.32 o
  10  10   9        1.23       -7.90      8.09 o
 -10  11   9       19.67       46.46     14.59 o
  -9  11   9        6.07        3.29     12.09 o
  -8  11   9        0.02       -3.64     10.47 o
  -7  11   9       41.02       35.65      9.26 o
  -6  11   9        1.01        7.14      8.28 o
  -5  11   9       79.69       79.90     10.08 o
  -4  11   9       36.83       26.16      8.10 o
  -3  11   9       16.35       26.44      7.72 o
  -2  11   9       70.31       67.03      8.76 o
  -1  11   9       28.03       30.06      6.03 o
   0  11   9       70.52       83.91     11.52 o
   1  11   9      251.87      264.71     11.41 o
   2  11   9       71.62       72.51      7.96 o
   3  11   9       83.56       74.11      7.30 o
   4  11   9       38.59       55.15      8.58 o
   5  11   9       11.35       -0.03      6.00 o
   6  11   9        4.88        5.96      6.71 o
   7  11   9       23.23       13.60      7.86 o
   8  11   9       14.65       18.28      8.28 o
   9  11   9       10.81        1.37      8.35 o
  -8  12   9        8.54       20.48     10.78 o
  -7  12   9        0.24       -7.95      7.95 o
  -6  12   9       18.09        8.25      8.71 o
  -5  12   9        3.10       -5.41      7.41 o
  -4  12   9       30.16       32.72      8.85 o
  -3  12   9      107.04      117.87     11.29 o
  -2  12   9       44.29       42.53      9.09 o
  -1  12   9       50.33       58.57      9.30 o
   0  12   9       15.82       -3.00      9.86 o
   1  12   9      114.98      130.00      9.54 o
   2  12   9       18.51       18.29      6.68 o
   3  12   9       28.13       25.84     11.45 o
   4  12   9       87.35       89.84      8.52 o
   5  12   9       38.94       28.86      7.08 o
   6  12   9       18.54       29.03      8.33 o
   7  12   9        7.04        0.81      7.35 o
   8  12   9        0.04       -6.94     12.87 o
  -7  13   9        0.22       -1.39      8.28 o
  -6  13   9        0.10        8.10      9.13 o
  -5  13   9        5.66       -1.21     10.43 o
  -4  13   9        5.42        3.43      8.42 o
  -3  13   9        1.07        7.99      8.70 o
  -2  13   9       39.33       30.10      9.37 o
  -1  13   9       21.96       21.19     13.75 o
   0  13   9        7.24        8.22      8.25 o
   1  13   9       32.53       36.11      9.72 o
   2  13   9        7.96       14.04      6.88 o
   3  13   9        1.63        6.44      6.99 o
   4  13   9       14.56        4.22      7.19 o
   5  13   9        4.83        7.35      9.65 o
   6  13   9       18.24       26.07      8.76 o
  -5  14   9       16.24       27.75      9.79 o
  -4  14   9        0.00        5.62      8.92 o
  -3  14   9        9.25       18.32      9.41 o
  -2  14   9        0.07       -0.74      8.15 o
  -1  14   9        4.96        6.55      8.83 o
   0  14   9        0.35        0.72      8.39 o
   1  14   9        4.07       -8.58      8.58 o
   2  14   9       18.88        6.92      9.36 o
   3  14   9        6.02       21.24      9.36 o
   4  14   9       14.31       38.69      8.58 o
  -1  15   9        0.70       16.86     10.19 o
   0  15   9        0.14       -5.32     10.15 o
   1  15   9       18.58       26.95     14.52 o
 -14   0  10       33.38        5.54     14.73 o
 -12   0  10        1.20       11.45      9.68 o
 -10   0  10        0.12       -2.15     15.33 o
  -8   0  10      102.49       89.74      8.71 o
  -6   0  10     3712.04     3507.98     55.38 o
  -4   0  10      759.91      749.57     14.55 o
  -2   0  10      843.71      816.16     11.54 o
   0   0  10     2568.66     2492.86     37.09 o
   2   0  10     2859.24     3270.45     37.80 o
   4   0  10       93.50      117.44      4.78 o
   6   0  10     1924.51     1896.18     28.84 o
   8   0  10      149.97      166.50      7.85 o
  10   0  10        4.76        5.46      6.47 o
  12   0  10       16.22       -1.82     10.60 o
 -14   1  10       39.03       35.81     28.47 o
 -13   1  10       39.20       23.39     13.06 o
 -12   1  10       40.61       35.69      9.15 o
 -11   1  10        2.44        5.79      5.86 o
 -10   1  10       64.91       52.19      6.46 o
  -9   1  10      827.23      816.02     19.97 o
  -8   1  10      257.98      247.15      9.12 o
  -7   1  10        3.81        2.88      2.69 o
  -6   1  10      277.45      264.99      6.21 o
  -5   1  10       81.29      127.01      4.44 o
  -4   1  10      982.13     1110.29     13.75 o
  -3   1  10     2413.51     2516.21     28.39 o
  -2   1  10     3724.41     3923.06     33.14 o
  -1   1  10     3743.00     3889.03     37.23 o
   0   1  10      219.09      249.42      4.94 o
   1   1  10     1058.00     1100.83     10.99 o
   2   1  10     3584.43     3705.69     31.81 o
   3   1  10     1352.06     1285.20     13.42 o
   4   1  10     1877.29     1790.90     18.33 o
   5   1  10      169.51      163.47      4.55 o
   6   1  10      956.39      854.55     11.56 o
   7   1  10      158.25      166.06      5.35 o
   8   1  10      109.29      103.03      5.03 o
   9   1  10      245.63      264.26      8.53 o
  10   1  10       32.60       49.77      5.54 o
  11   1  10        9.63       17.09      7.35 o
  12   1  10        0.04       -7.90      7.90 o
  13   1  10        0.76       -4.88     18.74 o
 -14   2  10        1.04       12.44     12.77 o
 -13   2  10        0.05       13.84     12.82 o
 -12   2  10        0.23       -1.39      7.69 o
 -11   2  10       18.25       32.31      6.81 o
 -10   2  10       13.59       11.01      5.19 o
  -9   2  10      209.23      191.68      9.04 o
  -8   2  10        5.30        1.71      4.25 o
  -7   2  10       63.36       72.02      4.19 o
  -6   2  10        2.11       19.49      2.79 o
  -5   2  10      697.40      779.58     14.09 o
  -4   2  10     1276.28     1200.69     14.85 o
  -3   2  10     3685.10     3935.13     36.55 o
  -2   2  10     4595.48     5077.05     48.52 o
  -1   2  10     4271.48     4459.52     40.09 o
   0   2  10      693.13      779.81     13.54 o
   1   2  10       34.29       42.95      2.86 o
   2   2  10     1329.69     1356.15     13.72 o
   3   2  10      753.11      845.08      9.73 o
   4   2  10      665.38      614.81      8.32 o
   5   2  10      306.96      297.27      5.85 o
   6   2  10      134.30      156.24      7.17 o
   7   2  10      378.68      337.92      7.32 o
   8   2  10      570.99      493.10      9.91 o
   9   2  10       95.22       92.23      6.14 o
  10   2  10      125.56      139.39      9.32 o
  11   2  10       65.59       70.41      8.13 o
  12   2  10        0.01        0.04      9.72 o
  13   2  10        1.04       14.39      8.97 o
 -14   3  10       18.54       10.07     18.91 o
 -13   3  10       24.40       16.19     12.75 o
 -12   3  10       40.31       45.72     10.00 o
 -11   3  10       20.58       13.38      8.28 o
 -10   3  10       54.41       57.33      6.89 o
  -9   3  10     1034.05      956.00     19.92 o
  -8   3  10      293.67      267.92      9.61 o
  -7   3  10      118.08      110.39      5.98 o
  -6   3  10       67.26       79.49      4.08 o
  -5   3  10     2606.65     2664.72     30.49 o
  -4   3  10      399.44      472.66      7.75 o
  -3   3  10     1885.77     2000.10     19.58 o
  -2   3  10        5.88       12.33      3.09 o
  -1   3  10     3842.63     4038.31     39.16 o
   0   3  10     1062.60     1103.54     13.22 o
   1   3  10       73.57      108.46      2.74 o
   2   3  10        3.32        2.79      1.35 o
   3   3  10     1398.80     1259.90     14.67 o
   4   3  10     2006.87     2095.40     21.32 o
   5   3  10        0.69        0.30      2.53 o
   6   3  10       20.57       19.16      4.44 o
   7   3  10      165.09      153.20      5.54 o
   8   3  10       96.29       83.12      5.63 o
   9   3  10        6.90       -0.42      4.77 o
  10   3  10        3.06       -1.95      5.79 o
  11   3  10       28.05       27.23      7.03 o
  12   3  10        0.03       -4.36      7.35 o
  13   3  10       18.37       10.91     10.54 o
 -14   4  10        9.98       16.41     18.37 o
 -13   4  10        0.43        7.58      8.75 o
 -12   4  10        0.42        7.19      8.55 o
 -11   4  10        3.42       12.15      7.54 o
 -10   4  10       31.03       21.44     13.03 o
  -9   4  10      175.60      154.75      8.60 o
  -8   4  10       24.18       31.51      5.24 o
  -7   4  10        0.04        0.46      3.43 o
  -6   4  10      295.23      277.24      7.80 o
  -5   4  10        0.36        9.01      2.58 o
  -4   4  10      136.66      168.59      4.74 o
  -3   4  10     1833.08     1982.40     23.00 o
  -2   4  10      283.73      260.38      5.00 o
  -1   4  10     1102.88     1118.19     12.88 o
   0   4  10     8314.65     8227.89     94.90 o
   1   4  10      888.63      889.11     11.90 o
   2   4  10      227.39      208.15      4.62 o
   3   4  10       48.38       72.08      3.24 o
   4   4  10        2.09        0.78      2.20 o
   5   4  10      160.00      161.80      5.24 o
   6   4  10      193.29      164.32      4.91 o
   7   4  10        2.66       -0.73      3.46 o
   8   4  10       11.18        6.73      4.57 o
   9   4  10       30.91       14.93      5.64 o
  10   4  10        6.48        4.32      5.97 o
  11   4  10       10.38        3.79      7.04 o
  12   4  10       15.20       16.35      7.74 o
  13   4  10        3.89        4.36      7.16 o
 -13   5  10        0.06        5.45      8.72 o
 -12   5  10       14.80        9.82     15.18 o
 -11   5  10       11.57       24.64      8.69 o
 -10   5  10       44.72       36.62      8.69 o
  -9   5  10        0.00       -2.59      6.18 o
  -8   5  10      366.06      379.99     12.01 o
  -7   5  10       81.82       84.10      8.71 o
  -6   5  10        0.36        2.58      3.25 o
  -5   5  10      325.26      272.11      7.51 o
  -4   5  10       62.77       56.78      3.92 o
  -3   5  10      105.41      123.24      3.98 o
  -2   5  10     3290.55     3306.85     33.65 o
  -1   5  10       39.05       39.47      3.18 o
   0   5  10      381.69      365.59      5.18 o
   1   5  10      117.78       99.71      3.57 o
   2   5  10        9.57       12.01      2.56 o
   3   5  10       13.14       25.38      2.76 o
   4   5  10      777.76      783.91     10.34 o
   5   5  10      132.66      112.59      4.68 o
   6   5  10      224.97      215.31      7.11 o
   7   5  10      249.37      257.60      8.20 o
   8   5  10      287.60      281.24     15.51 o
   9   5  10      103.27       86.18      8.00 o
  10   5  10       82.48       85.84      8.55 o
  11   5  10       31.79       29.23      7.49 o
  12   5  10        1.37        2.44     10.28 o
  13   5  10        3.71        7.36     12.09 o
 -13   6  10       13.81       16.51     12.03 o
 -12   6  10        5.48        1.69      8.95 o
 -11   6  10        0.79       -7.19      7.19 o
 -10   6  10       31.82       36.66      8.75 o
  -9   6  10       15.14       28.27      7.54 o
  -8   6  10       43.02       47.92      7.65 o
  -7   6  10       79.48       60.61      6.13 o
  -6   6  10      927.18      880.34     15.73 o
  -5   6  10      285.83      250.97      7.59 o
  -4   6  10      344.93      359.43      8.67 o
  -3   6  10        8.26       27.07      2.57 o
  -2   6  10      242.81      263.12      5.77 o
  -1   6  10      166.99      166.61      4.64 o
   0   6  10      844.10      791.63     10.27 o
   1   6  10      646.78      642.15      9.68 o
   2   6  10       29.36       26.61      2.88 o
   3   6  10      292.88      283.96      6.54 o
   4   6  10       54.73       64.64      3.94 o
   5   6  10      471.77      469.37      9.91 o
   6   6  10       41.05       37.87      4.47 o
   7   6  10        1.15       -3.25      4.02 o
   8   6  10       21.28       25.63      6.25 o
   9   6  10       21.96       34.45      7.15 o
  10   6  10        1.17        7.98      6.65 o
  11   6  10       26.97       15.69      7.39 o
  12   6  10        3.87        1.17      9.73 o
 -12   7  10       28.77        6.88      8.90 o
 -11   7  10        7.97        8.99      8.20 o
 -10   7  10        8.35       23.37      8.38 o
  -9   7  10        4.14       -0.45      7.15 o
  -8   7  10       34.12       38.91      7.72 o
  -7   7  10      181.91      164.19     10.37 o
  -6   7  10      140.15      155.68      7.91 o
  -5   7  10      220.53      248.08      8.14 o
  -4   7  10       27.60       24.78      4.03 o
  -3   7  10        0.20        2.45      2.74 o
  -2   7  10      458.36      474.72     11.83 o
  -1   7  10       15.93       17.19      2.71 o
   0   7  10        1.09        1.48      2.52 o
   1   7  10      603.71      626.64      9.48 o
   2   7  10      518.03      505.57      9.06 o
   3   7  10        9.92        4.45      2.78 o
   4   7  10        6.95        7.15      3.04 o
   5   7  10      489.68      436.21     11.28 o
   6   7  10        4.47        3.70      4.18 o
   7   7  10        3.69        7.46      8.30 o
   8   7  10        4.02        1.86      5.60 o
   9   7  10       41.01       59.31      7.94 o
  10   7  10        4.07        9.87      6.93 o
  11   7  10       41.04       37.38      8.83 o
  12   7  10        0.26       19.45     12.36 o
 -12   8  10        3.04       18.38     11.29 o
 -11   8  10        1.05       -8.22      8.22 o
 -10   8  10        8.89        7.35     12.84 o
  -9   8  10       11.45        9.93     10.54 o
  -8   8  10        2.79        6.43      7.21 o
  -7   8  10      132.98      119.50      9.79 o
  -6   8  10        8.51        4.59      9.38 o
  -5   8  10       55.08       45.23      7.15 o
  -4   8  10      378.38      391.37     11.67 o
  -3   8  10       53.97       43.32      3.95 o
  -2   8  10       35.28       31.47      4.15 o
  -1   8  10      375.32      354.73      8.39 o
   0   8  10      261.45      257.62      7.24 o
   1   8  10        2.53       24.33      4.36 o
   2   8  10      124.17      129.77      7.73 o
   3   8  10       28.45       22.48      3.85 o
   4   8  10       25.56       18.96      4.50 o
   5   8  10      109.40      107.60      8.08 o
   6   8  10       99.44      116.80      7.35 o
   7   8  10        9.09        2.63      5.83 o
   8   8  10        5.85        3.39      6.05 o
   9   8  10       39.00       38.18      7.65 o
  10   8  10       12.80        3.84      7.44 o
  11   8  10       13.73       15.19      8.77 o
 -11   9  10       12.23       14.45     11.81 o
 -10   9  10       14.40        9.99     12.24 o
  -9   9  10        0.21        0.90      8.09 o
  -8   9  10        1.63       -0.21      9.41 o
  -7   9  10      130.15      103.01     10.37 o
  -6   9  10      105.67      105.82      9.83 o
  -5   9  10       33.06       56.58      7.93 o
  -4   9  10      139.88      152.43     10.76 o
  -3   9  10       75.70       74.51      6.06 o
  -2   9  10      405.92      392.80     10.17 o
  -1   9  10        5.34        7.07      3.89 o
   0   9  10        0.33       -1.93      3.64 o
   1   9  10      512.14      490.25     11.86 o
   2   9  10        0.94        6.20      4.54 o
   3   9  10      377.61      365.99     10.79 o
   4   9  10      189.77      197.55      8.45 o
   5   9  10      218.06      197.95      8.90 o
   6   9  10       20.27       14.81      6.26 o
   7   9  10        5.37        7.39      6.20 o
   8   9  10        0.24       -0.04      6.52 o
   9   9  10        0.14       -6.72      6.72 o
  10   9  10        7.63       18.19     14.50 o
 -10  10  10        0.74       13.98      8.99 o
  -9  10  10        0.05        5.71      9.07 o
  -8  10  10        1.06       -6.04      7.36 o
  -7  10  10      262.69      316.57     15.86 o
  -6  10  10        0.65        3.04      7.36 o
  -5  10  10        0.00        0.08      6.50 o
  -4  10  10        9.36        7.24      6.56 o
  -3  10  10        0.06       16.54      6.53 o
  -2  10  10        4.18       -0.64      9.04 o
  -1  10  10      259.76      279.98     11.48 o
   0  10  10      167.29      180.73      8.88 o
   1  10  10      134.40      157.94      8.72 o
   2  10  10        0.10       -4.42      4.42 o
   3  10  10       20.45       17.28      4.74 o
   4  10  10        7.51        7.28      5.75 o
   5  10  10       50.07       48.13      7.25 o
   6  10  10       14.43        6.05      6.44 o
   7  10  10        7.81        5.21      6.76 o
   8  10  10        6.29       16.30      7.62 o
   9  10  10        1.83        2.68      8.72 o
  10  10  10        0.39       24.37     10.40 o
 -10  11  10        2.21        0.63     12.33 o
  -9  11  10       33.10       38.47     10.75 o
  -8  11  10        5.08       16.41      8.62 o
  -7  11  10       14.14        5.86      8.41 o
  -6  11  10       90.93       96.65     10.88 o
  -5  11  10        0.27        0.42      7.11 o
  -4  11  10        9.66       15.53      7.74 o
  -3  11  10      102.32       92.86      9.89 o
  -2  11  10        2.78        9.81      7.07 o
  -1  11  10      212.95      208.46     13.43 o
   0  11  10        0.02       -5.07      5.07 o
   1  11  10      100.92       95.32      8.15 o
   2  11  10        0.01       -1.72      5.62 o
   3  11  10       48.16       54.17      6.89 o
   4  11  10       42.07       28.70      6.32 o
   5  11  10       50.48       42.31      7.81 o
   6  11  10       40.68       44.41      8.10 o
   7  11  10       14.52       18.89      7.69 o
   8  11  10       22.02       34.52     14.28 o
   9  11  10        0.12       -2.16     13.68 o
  -8  12  10       15.19        3.88      8.68 o
  -7  12  10        5.42       -0.74      8.47 o
  -6  12  10        9.54       -0.01      8.11 o
  -5  12  10       20.33        8.32      8.43 o
  -4  12  10       23.39       13.05      8.54 o
  -3  12  10        0.91        0.37      7.69 o
  -2  12  10       16.44       20.09      8.18 o
  -1  12  10       43.98       47.56     10.48 o
   0  12  10        0.76       -0.30      7.39 o
   1  12  10       90.72       94.96     10.28 o
   2  12  10        1.49        7.75      6.41 o
   3  12  10       33.81       22.45      7.05 o
   4  12  10       34.66       38.57      7.14 o
   5  12  10        1.19       -2.37      6.56 o
   6  12  10       45.37       32.99      8.39 o
   7  12  10        7.02        7.08      8.82 o
   8  12  10        0.08        7.39      9.47 o
  -7  13  10        0.69       -3.07      8.30 o
  -6  13  10       15.69       15.62      8.93 o
  -5  13  10       37.98       38.85     10.37 o
  -4  13  10       42.71       43.55      9.97 o
  -3  13  10        5.43       13.78      8.98 o
  -2  13  10        0.23        9.15      8.24 o
  -1  13  10        0.94       -8.04      8.04 o
   0  13  10        0.06        3.29      8.24 o
   1  13  10       68.48       63.27     10.50 o
   2  13  10      106.73      115.01      9.83 o
   3  13  10        6.97       18.58      7.48 o
   4  13  10       25.63       31.12      8.28 o
   5  13  10        1.21       -1.96      6.71 o
   6  13  10       10.87       21.06      8.50 o
  -5  14  10        0.73       13.48      8.79 o
  -4  14  10        0.85        7.64      9.84 o
  -3  14  10        0.59       -5.15      8.36 o
  -2  14  10        0.67        6.24      8.87 o
  -1  14  10       11.75        9.01      8.95 o
   0  14  10        4.47       17.68      9.24 o
   1  14  10        0.03        4.64      8.90 o
   2  14  10       34.39       28.34     10.10 o
   3  14  10        0.01        4.16      9.51 o
   4  14  10       13.97       11.93      7.46 o
 -13   0  11       86.90       63.49     20.33 o
 -11   0  11     1031.79      984.15     31.19 o
  -9   0  11      621.35      545.02     21.92 o
  -7   0  11       18.88       28.37      7.02 o
  -5   0  11     2818.93     2815.66     44.52 o
  -3   0  11     2374.21     2147.67     31.90 o
  -1   0  11       53.19       61.92      2.25 o
   1   0  11     1143.42     1118.23     13.80 o
   3   0  11     3050.92     3207.73     42.35 o
   5   0  11      308.35      294.67      8.15 o
   7   0  11     1123.22     1086.31     19.87 o
   9   0  11       82.03       54.12      8.54 o
  11   0  11       97.08       98.21     17.22 o
  13   0  11       14.41       13.37     13.51 o
 -14   1  11       14.02       15.58     11.44 o
 -13   1  11       40.01       25.83     17.26 o
 -12   1  11        2.84       -8.08     10.24 o
 -11   1  11       43.85       37.37      7.01 o
 -10   1  11        6.06       18.70      5.60 o
  -9   1  11      319.11      327.45     11.23 o
  -8   1  11       54.76       73.43      5.76 o
  -7   1  11       59.59       51.96      3.77 o
  -6   1  11      118.76      125.75      4.53 o
  -5   1  11     1147.89     1120.98     14.59 o
  -4   1  11      989.74      975.50     12.34 o
  -3   1  11     5856.48     6217.39     59.20 o
  -2   1  11       88.46       74.65      2.38 o
  -1   1  11      352.43      334.24     12.10 o
   0   1  11     1043.45      818.47     12.16 o
   1   1  11      747.42      830.36      8.73 o
   2   1  11     1073.41     1061.22     10.55 o
   3   1  11      124.95       99.35      2.89 o
   4   1  11      103.02       97.89      3.32 o
   5   1  11       67.30       69.02      3.20 o
   6   1  11       82.67       84.81      3.94 o
   7   1  11       83.42       93.49      4.46 o
   8   1  11       79.87       80.56      4.79 o
   9   1  11      183.09      188.81      8.09 o
  10   1  11       91.39       78.74      6.89 o
  11   1  11        1.72       18.97      7.34 o
  12   1  11        0.00        9.15      8.94 o
  13   1  11        1.60       23.38      9.04 o
 -14   2  11       32.38       32.94     16.11 o
 -13   2  11       22.53       24.88     13.56 o
 -12   2  11        3.64       -7.21      7.21 o
 -11   2  11       98.20      112.34     15.33 o
 -10   2  11      164.80      169.60      9.10 o
  -9   2  11      160.59      140.29      7.99 o
  -8   2  11        6.22        1.55      4.09 o
  -7   2  11      213.38      235.92     10.84 o
  -6   2  11     1782.87     1693.23     21.22 o
  -5   2  11      112.64      101.76      3.81 o
  -4   2  11       29.37       22.24      2.06 o
  -3   2  11       16.81       25.03      3.23 o
  -2   2  11        4.81        4.08      1.23 o
  -1   2  11       65.82       75.03      2.05 o
   0   2  11      215.78      199.64      3.59 o
   1   2  11      241.20      198.55      4.62 o
   2   2  11     7448.77     7802.27     69.08 o
   3   2  11      184.54      224.11      3.98 o
   4   2  11       72.63       74.36      3.56 o
   5   2  11      107.06      120.72      3.97 o
   6   2  11     1906.31     1867.69     20.42 o
   7   2  11       30.40       56.00      3.98 o
   8   2  11      669.59      607.70     11.15 o
   9   2  11       46.53       60.98      5.39 o
  10   2  11       91.05       95.39      8.25 o
  11   2  11       39.95       35.66      7.24 o
  12   2  11        0.75       -2.03      7.75 o
  13   2  11        0.05        9.99      7.77 o
 -14   3  11       39.75       67.55     14.32 o
 -13   3  11        1.60       -8.85     10.63 o
 -12   3  11       62.23       69.09     12.72 o
 -11   3  11       47.05       55.95     12.22 o
 -10   3  11        0.21        3.17      6.42 o
  -9   3  11       65.13       85.99      7.02 o
  -8   3  11      206.57      195.00      8.39 o
  -7   3  11      543.78      485.35     10.50 o
  -6   3  11      952.67      915.13     14.28 o
  -5   3  11     1089.01     1060.17     14.36 o
  -4   3  11        5.49        5.85      1.90 o
  -3   3  11     1122.73     1094.31     15.64 o
  -2   3  11     4961.65     5690.47     54.56 o
  -1   3  11      505.92      612.17      8.35 o
   0   3  11        0.00        0.31      1.38 o
   1   3  11     1611.85     1655.16     19.05 o
   2   3  11       28.26       22.43      1.92 o
   3   3  11      197.48      199.03      4.75 o
   4   3  11       93.15      110.82      3.56 o
   5   3  11      573.18      582.92      8.63 o
   6   3  11       48.36       68.02      3.63 o
   7   3  11        3.83        3.41      3.08 o
   8   3  11       98.37       74.73      5.52 o
   9   3  11        0.31       -0.18      6.88 o
  10   3  11       19.05        9.46      5.94 o
  11   3  11        9.97       11.32      6.62 o
  12   3  11       17.41       13.07      7.88 o
  13   3  11        2.45       11.38      8.02 o
 -14   4  11       27.09       30.40     18.44 o
 -13   4  11        1.04       17.97     12.91 o
 -12   4  11       65.38       60.39     10.32 o
 -11   4  11      153.56      141.77     11.76 o
 -10   4  11       98.31       93.25      9.66 o
  -9   4  11       16.96       22.61      5.60 o
  -8   4  11      174.76      184.40      9.98 o
  -7   4  11        7.68        4.96      3.49 o
  -6   4  11      180.94      177.47      6.29 o
  -5   4  11     3528.31     3271.21     36.90 o
  -4   4  11        7.51        3.51      1.99 o
  -3   4  11      103.14      120.97      3.56 o
  -2   4  11     1731.53     1558.76     17.11 o
  -1   4  11     2245.84     2381.26     24.53 o
   0   4  11     6494.04     6946.69     71.95 o
   1   4  11     1964.08     1904.04     20.22 o
   2   4  11      210.54      205.79      4.69 o
   3   4  11      199.07      161.85      4.49 o
   4   4  11        4.88        1.70      2.20 o
   5   4  11      148.20      143.90      4.97 o
   6   4  11        9.85        9.04      3.04 o
   7   4  11      495.55      468.83     10.51 o
   8   4  11       18.95       23.86      5.20 o
   9   4  11       15.71       13.31      5.98 o
  10   4  11       35.87       19.09      6.72 o
  11   4  11        5.60        0.87      8.45 o
  12   4  11        5.78        9.73      8.98 o
  13   4  11        0.02        2.99      6.49 o
 -13   5  11        8.67       20.79     12.23 o
 -12   5  11       54.06       49.25      9.95 o
 -11   5  11       99.46      128.46     11.55 o
 -10   5  11       35.01       32.85      8.13 o
  -9   5  11        0.02       -5.54      5.54 o
  -8   5  11      102.39      116.76      8.88 o
  -7   5  11       85.69      106.59      6.71 o
  -6   5  11      560.48      551.84     11.39 o
  -5   5  11        0.23       -2.66      2.66 o
  -4   5  11     1484.98     1497.16     20.79 o
  -3   5  11      447.32      526.59      7.42 o
  -2   5  11      159.29      133.15      3.90 o
  -1   5  11     2989.02     3059.55     31.35 o
   0   5  11      705.51      788.56      9.13 o
   1   5  11      619.51      593.69      9.58 o
   2   5  11       13.97       14.13      2.65 o
   3   5  11      867.71      909.70     12.68 o
   4   5  11      324.37      317.71      7.80 o
   5   5  11      229.82      200.14      5.98 o
   6   5  11        2.02        9.30      3.46 o
   7   5  11       22.14       21.02      4.26 o
   8   5  11       69.09       84.15      7.44 o
   9   5  11        0.51        4.22      7.58 o
  10   5  11        0.41        6.17      6.07 o
  11   5  11       12.97       23.21      7.46 o
  12   5  11        9.94       23.46      8.54 o
 -13   6  11        0.05        5.20     17.63 o
 -12   6  11       38.19       32.14     14.27 o
 -11   6  11        3.17        3.98      7.95 o
 -10   6  11       53.11       60.41      9.20 o
  -9   6  11      104.08      105.15      9.77 o
  -8   6  11      170.92      165.48     18.42 o
  -7   6  11      135.06      126.16     10.78 o
  -6   6  11       52.78       59.63      4.94 o
  -5   6  11      102.92       80.57      5.02 o
  -4   6  11     2878.68     2753.40     35.31 o
  -3   6  11       32.88       39.79      3.02 o
  -2   6  11      389.43      394.39      8.05 o
  -1   6  11     1299.25     1275.31     15.43 o
   0   6  11       63.42       55.81      3.72 o
   1   6  11      237.03      253.58      5.91 o
   2   6  11      167.40      155.73      4.88 o
   3   6  11      805.81      791.79     11.66 o
   4   6  11      122.34      123.59      4.93 o
   5   6  11       68.59       72.87      5.63 o
   6   6  11      178.01      168.70      7.49 o
   7   6  11        3.25        9.37      4.60 o
   8   6  11       56.97       79.58      7.65 o
   9   6  11       39.90       35.72      7.03 o
  10   6  11        9.63        6.88      6.48 o
  11   6  11       17.25       13.27      7.45 o
  12   6  11       45.48       78.96     12.39 o
 -12   7  11        6.72       -5.58      8.75 o
 -11   7  11        3.54        1.28      8.30 o
 -10   7  11        1.21       -5.28      9.61 o
  -9   7  11        0.62       -6.33      6.33 o
  -8   7  11       51.47       61.10      8.42 o
  -7   7  11        1.30        9.01      8.76 o
  -6   7  11       53.02       47.85      7.05 o
  -5   7  11      882.33      853.04     17.57 o
  -4   7  11       14.32       14.98      3.25 o
  -3   7  11      681.31      661.59     10.36 o
  -2   7  11       45.76       45.89      3.79 o
  -1   7  11       83.29       97.14      4.63 o
   0   7  11        3.66       -1.93      2.30 o
   1   7  11      196.96      166.76      4.96 o
   2   7  11       58.98       53.80      3.75 o
   3   7  11      160.64      152.90      5.25 o
   4   7  11       21.72       30.71      3.95 o
   5   7  11       86.93       86.46      6.04 o
   6   7  11        0.82       -3.23      4.01 o
   7   7  11       26.20       23.01      5.99 o
   8   7  11       28.14        7.55      7.51 o
   9   7  11       80.83       96.55     10.16 o
  10   7  11        6.73        5.60      6.82 o
  11   7  11       33.36       36.29      8.73 o
  12   7  11        0.35       39.92     14.05 o
 -12   8  11        6.55        7.90      9.45 o
 -11   8  11       23.79       15.93      9.59 o
 -10   8  11       28.27       38.79      9.36 o
  -9   8  11      109.45      107.70     10.95 o
  -8   8  11       69.89       87.62     10.56 o
  -7   8  11        2.52       12.31      6.36 o
  -6   8  11        3.16        1.80      9.23 o
  -5   8  11        3.16       -0.72      6.44 o
  -4   8  11      210.51      196.27      8.66 o
  -3   8  11       71.96       61.27      4.73 o
  -2   8  11       37.78       36.99      4.27 o
  -1   8  11      176.01      177.02      6.94 o
   0   8  11        5.68       -0.96      3.66 o
   1   8  11     3221.44     3214.21     38.15 o
   2   8  11      635.48      636.41     13.31 o
   3   8  11       40.60       35.85      4.21 o
   4   8  11        3.75       -0.77      6.66 o
   5   8  11       19.48       17.69      4.86 o
   6   8  11        2.27        0.20      4.45 o
   7   8  11       42.83       56.73      7.53 o
   8   8  11       14.30        6.56      8.39 o
   9   8  11        6.97        9.60      9.96 o
  10   8  11        0.01       -6.52      6.52 o
  11   8  11        1.80        9.26      8.61 o
 -11   9  11       19.60       15.02     12.38 o
 -10   9  11        7.97        6.92      8.71 o
  -9   9  11        3.75       -4.88      7.33 o
  -8   9  11        5.88       15.10      7.71 o
  -7   9  11       53.51       61.58      9.05 o
  -6   9  11      207.58      212.86     12.33 o
  -5   9  11       81.36       79.74      8.93 o
  -4   9  11      154.70      135.90      9.76 o
  -3   9  11       41.83       30.10      5.10 o
  -2   9  11      102.63       99.28      5.93 o
  -1   9  11       68.11       77.37      6.56 o
   0   9  11       17.31       11.66      4.28 o
   1   9  11      322.98      336.68     10.20 o
   2   9  11      145.77      138.53     12.48 o
   3   9  11       35.55       51.85      5.60 o
   4   9  11      152.27      137.30      7.51 o
   5   9  11      112.11      123.35      7.60 o
   6   9  11        0.44        5.70      5.95 o
   7   9  11        6.34        6.91      6.37 o
   8   9  11        1.96       -1.71      6.39 o
   9   9  11       10.37       11.29      7.47 o
  10   9  11        3.58       -1.56      7.97 o
 -10  10  11       28.91       28.98     10.45 o
  -9  10  11        1.59        3.98      8.42 o
  -8  10  11        8.43       12.63      8.30 o
  -7  10  11        0.16       15.92      9.51 o
  -6  10  11      194.55      196.91     12.79 o
  -5  10  11       46.09       41.44      8.23 o
  -4  10  11      106.36      130.84     10.48 o
  -3  10  11      244.33      263.17     17.05 o
  -2  10  11        7.81        5.53      6.13 o
  -1  10  11       59.70       49.28      6.10 o
   0  10  11        5.26        8.16      5.01 o
   1  10  11        4.12       11.70      5.35 o
   2  10  11        1.84        2.85      4.84 o
   3  10  11       46.44       41.59      5.37 o
   4  10  11        0.02        2.52      5.78 o
   5  10  11      175.52      209.70     11.14 o
   6  10  11       49.16       45.19      7.78 o
   7  10  11       76.76       67.47      8.61 o
   8  10  11       18.80       21.36      7.25 o
   9  10  11       15.49       28.91     10.51 o
  10  10  11        6.58       34.01     11.49 o
  -9  11  11       31.35       36.60     10.17 o
  -8  11  11       11.44       22.42      8.61 o
  -7  11  11        0.07        4.14      9.40 o
  -6  11  11        4.81       11.77      8.02 o
  -5  11  11        1.89        5.81      7.86 o
  -4  11  11        3.77       11.42      7.50 o
  -3  11  11       41.18       36.26      8.15 o
  -2  11  11        3.75       -3.72      6.36 o
  -1  11  11        5.65        7.81      5.53 o
   0  11  11       22.15        9.83      5.95 o
   1  11  11       16.38       16.50      6.19 o
   2  11  11       19.78       21.42      6.39 o
   3  11  11        6.79        6.11      5.47 o
   4  11  11        3.80        6.25      5.58 o
   5  11  11        0.03       -1.25      6.32 o
   6  11  11        4.59       -5.96      6.79 o
   7  11  11        4.30        3.97      6.94 o
   8  11  11        2.40        7.06      8.32 o
   9  11  11        0.10       16.77     17.80 o
  -8  12  11       36.20       37.57     10.17 o
  -7  12  11        5.04        6.99      8.70 o
  -6  12  11        0.30        8.72      8.51 o
  -5  12  11        5.16       11.43      8.46 o
  -4  12  11        1.50       -7.72      7.72 o
  -3  12  11       67.68       60.92      9.69 o
  -2  12  11      115.95      126.15     11.41 o
  -1  12  11        0.24       -1.39      8.80 o
   0  12  11      121.11      133.84     14.85 o
   1  12  11       10.95       10.45      6.48 o
   2  12  11       93.30       87.14      8.92 o
   3  12  11       11.75       13.42      7.12 o
   4  12  11        2.75        4.18      6.43 o
   5  12  11        2.05       -6.22      6.22 o
   6  12  11        8.53       17.91      8.84 o
   7  12  11        4.89       18.13      9.15 o
  -7  13  11       10.88       15.84      9.26 o
  -6  13  11        2.69        7.03      8.88 o
  -5  13  11        0.00        8.37      8.94 o
  -4  13  11       54.28       53.44     10.79 o
  -3  13  11       20.41       13.14     10.67 o
  -2  13  11        3.20        8.01      8.39 o
  -1  13  11        1.25       -0.52      8.41 o
   0  13  11       37.89       44.16      9.87 o
   1  13  11       25.60       14.01      8.93 o
   2  13  11      117.55      130.71     18.57 o
   3  13  11        0.03        4.55      7.69 o
   4  13  11       22.53       19.06      8.15 o
   5  13  11        0.00       -1.44      9.61 o
   6  13  11        0.97       -0.16      7.11 o
  -5  14  11        8.98       18.57     21.04 o
  -4  14  11        1.02       14.75     14.29 o
  -3  14  11        0.55        5.48      8.70 o
  -2  14  11        6.95        0.66      9.16 o
  -1  14  11        0.20       -8.33      8.33 o
   0  14  11       28.64       29.57     10.02 o
   1  14  11        6.29       -0.70      8.61 o
   2  14  11        0.77       -1.54      8.65 o
   3  14  11        0.00        7.98      8.52 o
   4  14  11        7.56       14.61     11.43 o
 -14   0  12        0.87       -4.73     13.58 o
 -12   0  12      238.11      234.86     25.87 o
 -10   0  12      742.07      715.70     24.43 o
  -8   0  12        1.98        2.32      5.63 o
  -6   0  12     2374.00     2520.49     41.37 o
  -4   0  12      571.47      664.54     12.89 o
  -2   0  12    13029.28    13527.32    156.16 o
   0   0  12     1175.27     1225.13     19.52 o
   2   0  12     1424.79     1594.25     31.89 o
   4   0  12       38.75       44.20      5.30 o
   6   0  12     1885.19     1764.06     27.48 o
   8   0  12        3.37       -0.55      4.27 o
  10   0  12       95.67      106.37     20.84 o
  12   0  12        0.35        0.95     13.10 o
 -14   1  12        0.03       11.62     10.51 o
 -13   1  12       13.01        1.65     11.29 o
 -12   1  12       20.09       16.69     11.18 o
 -11   1  12       74.26       56.80      8.91 o
 -10   1  12      220.48      225.19     13.12 o
  -9   1  12      114.81      120.75      7.48 o
  -8   1  12      374.50      389.29     11.11 o
  -7   1  12      301.25      288.12      7.93 o
  -6   1  12      218.01      213.72      5.74 o
  -5   1  12       27.36       32.24      2.62 o
  -4   1  12      404.23      404.22      6.57 o
  -3   1  12       72.09       65.83      2.40 o
  -2   1  12      323.77      303.74      5.70 o
  -1   1  12      304.96      380.29      6.12 o
   0   1  12     4594.59     4713.98     68.60 o
   1   1  12      370.16      349.25      4.59 o
   2   1  12      216.87      214.91      4.30 o
   3   1  12        1.10        5.13      1.85 o
   4   1  12       76.40       88.02      3.09 o
   5   1  12     1462.94     1407.96     15.76 o
   6   1  12      894.48      831.66     11.42 o
   7   1  12       32.20       42.37      3.83 o
   8   1  12       19.08       14.31      3.59 o
   9   1  12      272.95      259.64      8.61 o
  10   1  12        1.32       -5.30      5.30 o
  11   1  12      112.38      108.60     16.90 o
  12   1  12       10.93       18.96      9.55 o
  13   1  12        2.72       17.02      8.11 o
 -14   2  12        2.94        3.06     10.83 o
 -13   2  12       17.86        4.75     12.60 o
 -12   2  12       23.10       25.86     25.57 o
 -11   2  12       30.69       21.08      7.82 o
 -10   2  12        0.99        7.26      5.25 o
  -9   2  12       18.36       23.63      5.33 o
  -8   2  12       59.83       68.95      5.63 o
  -7   2  12     4372.97     4215.38     47.20 o
  -6   2  12     1663.99     1539.49     19.61 o
  -5   2  12      107.05       97.77      3.76 o
  -4   2  12       13.06        6.58      1.86 o
  -3   2  12     1202.13     1302.15     13.14 o
  -2   2  12     1273.47     1385.59     14.49 o
  -1   2  12     5496.51     6274.82     59.86 o
   0   2  12     1344.55     1559.31     19.65 o
   1   2  12     2404.25     2440.69     26.43 o
   2   2  12     2944.67     2972.54     26.08 o
   3   2  12      892.90      803.76      8.96 o
   4   2  12       13.60       10.45      1.99 o
   5   2  12      674.73      702.86      9.61 o
   6   2  12      187.01      180.52      5.31 o
   7   2  12     1443.94     1442.15     17.38 o
   8   2  12       78.99       87.35      5.10 o
   9   2  12      123.08      168.41      9.01 o
  10   2  12       45.09       46.52      6.86 o
  11   2  12       73.14       59.69      9.04 o
  12   2  12        7.37      -10.00     10.28 o
  13   2  12        8.15       35.96      9.46 o
 -14   3  12       15.44       21.27     11.89 o
 -13   3  12       43.39       54.52     16.62 o
 -12   3  12       39.28       35.97     12.13 o
 -11   3  12       21.77       39.69      8.63 o
 -10   3  12      177.17      170.61     11.35 o
  -9   3  12      258.29      248.94     14.59 o
  -8   3  12      180.89      191.95      8.35 o
  -7   3  12       94.38       99.27      7.52 o
  -6   3  12      751.29      710.47     11.42 o
  -5   3  12      131.58      116.45      5.38 o
  -4   3  12      993.50     1000.32     13.04 o
  -3   3  12        1.08        3.55      1.30 o
  -2   3  12     3999.57     4135.44     40.32 o
  -1   3  12     2582.69     2549.94     25.78 o
   0   3  12     2768.68     2811.35     30.39 o
   1   3  12      624.59      643.93      9.01 o
   2   3  12      720.27      723.39      8.47 o
   3   3  12       37.51       28.61      2.65 o
   4   3  12       46.18       50.76      2.79 o
   5   3  12      525.75      487.49      7.88 o
   6   3  12      180.08      167.37      5.30 o
   7   3  12       57.57       59.02      4.17 o
   8   3  12       84.43      101.16      6.14 o
   9   3  12       37.62       43.16      6.57 o
  10   3  12        5.13        1.30      5.84 o
  11   3  12        0.54       -2.20      6.40 o
  12   3  12       23.50       29.21      8.44 o
  13   3  12        4.62       12.23      8.75 o
 -13   4  12        0.02        8.71     11.64 o
 -12   4  12       24.60       35.66      9.51 o
 -11   4  12       41.84       47.95      9.30 o
 -10   4  12        9.73        4.20      6.45 o
  -9   4  12       19.79       21.47      6.82 o
  -8   4  12      417.14      436.55     12.29 o
  -7   4  12        4.74       -0.74      4.85 o
  -6   4  12       93.27      113.16      5.60 o
  -5   4  12       56.34       58.53      3.51 o
  -4   4  12        1.67        4.84      1.97 o
  -3   4  12     1127.27     1141.73     14.70 o
  -2   4  12      434.64      471.85      6.25 o
  -1   4  12      352.19      377.85      5.90 o
   0   4  12     1061.09     1230.32     15.26 o
   1   4  12      193.40      191.44      4.86 o
   2   4  12        0.28        1.51      1.46 o
   3   4  12      192.68      204.46      4.96 o
   4   4  12      933.16      840.94     12.42 o
   5   4  12       67.54       72.08      3.96 o
   6   4  12        8.89        2.38      2.98 o
   7   4  12      245.16      226.67      7.56 o
   8   4  12       20.59       27.88      5.28 o
   9   4  12       82.72       97.35      8.25 o
  10   4  12       98.93      132.22      9.52 o
  11   4  12       11.86       20.86      8.11 o
  12   4  12        0.91       -2.43      6.90 o
  13   4  12        0.05       21.82     12.56 o
 -13   5  12        0.01       -1.33     13.75 o
 -12   5  12       19.59       18.49      9.62 o
 -11   5  12       10.82       21.98      8.05 o
 -10   5  12        9.51       -4.38      6.53 o
  -9   5  12       33.18       36.47      7.31 o
  -8   5  12        1.03        8.66      6.01 o
  -7   5  12      618.88      623.39     12.81 o
  -6   5  12     1024.47      971.51     16.22 o
  -5   5  12       73.70       56.04      4.19 o
  -4   5  12       41.21       47.22      3.88 o
  -3   5  12      698.84      652.29      9.27 o
  -2   5  12        0.40       -1.56      1.88 o
  -1   5  12      178.30      205.06      4.84 o
   0   5  12      154.95      192.41      4.62 o
   1   5  12      519.46      561.85      9.28 o
   2   5  12        5.64        5.07      2.52 o
   3   5  12        2.55        1.79      2.38 o
   4   5  12      696.20      707.66     10.83 o
   5   5  12        7.09        6.20      2.89 o
   6   5  12      502.95      518.54     10.80 o
   7   5  12        0.60       -1.00      4.03 o
   8   5  12       19.36       12.63      5.53 o
   9   5  12        9.08        7.56      5.93 o
  10   5  12       57.05       46.71      7.56 o
  11   5  12       30.73       25.40      8.59 o
  12   5  12       14.78       19.12      8.34 o
 -13   6  12       51.42       50.81     12.91 o
 -12   6  12        1.24        4.76      8.67 o
 -11   6  12       16.21       15.10      9.58 o
 -10   6  12      152.88      157.88     12.41 o
  -9   6  12      178.06      178.78     11.91 o
  -8   6  12       63.56       52.17      7.76 o
  -7   6  12       11.97       11.85      5.95 o
  -6   6  12      172.25      161.80      7.72 o
  -5   6  12      138.04      129.88      5.74 o
  -4   6  12     1292.04     1302.90     16.25 o
  -3   6  12     2256.38     2199.39     24.30 o
  -2   6  12      113.57      106.87      3.91 o
  -1   6  12     2791.55     2690.91     31.18 o
   0   6  12      846.58      788.14     11.32 o
   1   6  12     3230.32     3146.06     33.01 o
   2   6  12     1522.99     1442.39     17.56 o
   3   6  12       96.04      110.37      4.40 o
   4   6  12       61.69       63.96      6.04 o
   5   6  12       98.03       85.18      6.12 o
   6   6  12      106.22      107.59      6.53 o
   7   6  12        1.36       -2.71      4.65 o
   8   6  12       55.92       69.13      7.67 o
   9   6  12        0.24       -1.13      5.49 o
  10   6  12        2.09        3.19      6.30 o
  11   6  12        1.68        5.73      7.67 o
  12   6  12       15.03       13.44      8.89 o
 -12   7  12        0.66       -9.52     10.53 o
 -11   7  12        0.31        2.98     11.78 o
 -10   7  12      125.72      135.14     15.34 o
  -9   7  12        0.66       -2.95      6.89 o
  -8   7  12       23.94       20.46      7.00 o
  -7   7  12       12.76       35.17      7.10 o
  -6   7  12       21.92       19.86      6.34 o
  -5   7  12      176.79      182.94      8.16 o
  -4   7  12       23.58       25.43      4.52 o
  -3   7  12      178.30      173.65      6.01 o
  -2   7  12        0.08       -2.54      2.54 o
  -1   7  12     2839.36     2671.30     29.06 o
   0   7  12      346.73      329.41      6.65 o
   1   7  12       17.21       20.78      2.95 o
   2   7  12       19.31       10.02      4.82 o
   3   7  12        9.08       10.41      3.23 o
   4   7  12      286.17      314.59      8.29 o
   5   7  12        2.75        2.10      6.28 o
   6   7  12        0.29       -2.46      4.06 o
   7   7  12       15.78        6.08      6.09 o
   8   7  12        0.09       -3.47      5.74 o
   9   7  12       50.32       41.16      7.71 o
  10   7  12        0.14       -6.05      6.05 o
  11   7  12        0.66        3.16      7.69 o
 -12   8  12        0.01       -4.61     10.89 o
 -11   8  12        0.20       -9.01     11.61 o
 -10   8  12       22.32        6.50      8.02 o
  -9   8  12        0.00        0.49      7.53 o
  -8   8  12      225.37      211.67     12.93 o
  -7   8  12        2.27        1.46      6.46 o
  -6   8  12        9.94        6.38      5.86 o
  -5   8  12       69.66       52.37      7.23 o
  -4   8  12        3.71        1.21      4.17 o
  -3   8  12      126.37      136.06      6.27 o
  -2   8  12      115.06      118.79      8.62 o
  -1   8  12      379.72      343.83     11.89 o
   0   8  12       35.28       20.25      4.47 o
   1   8  12        3.22       22.67      3.84 o
   2   8  12      120.24      125.43      6.32 o
   3   8  12      153.72      135.90      6.08 o
   4   8  12      458.44      408.68     11.19 o
   5   8  12        3.67        4.74      4.47 o
   6   8  12      166.21      153.30      8.09 o
   7   8  12        1.94        9.21      5.80 o
   8   8  12        0.10       -5.75      5.75 o
   9   8  12       16.12       26.65     11.48 o
  10   8  12        5.19       -0.06      6.70 o
  11   8  12       10.55        9.28     18.61 o
 -11   9  12        0.49        4.32      8.92 o
 -10   9  12        0.61       -2.52      8.32 o
  -9   9  12        2.64       -4.75     11.29 o
  -8   9  12       22.91       19.15      8.57 o
  -7   9  12       70.74      100.14     10.19 o
  -6   9  12      117.51      117.06     10.07 o
  -5   9  12        0.73       -5.23      6.87 o
  -4   9  12       15.25       26.80      6.72 o
  -3   9  12       15.31       10.54      4.61 o
  -2   9  12       11.82       15.90      4.24 o
  -1   9  12      240.72      249.33     12.13 o
   0   9  12       88.91      102.69      6.19 o
   1   9  12       68.46       75.32      5.41 o
   2   9  12      122.83      105.75      6.75 o
   3   9  12      323.29      340.44     10.52 o
   4   9  12       22.84       24.09      5.27 o
   5   9  12       51.14       55.61      6.37 o
   6   9  12       19.98       17.16      6.49 o
   7   9  12       44.64       59.30      8.77 o
   8   9  12        0.01        0.01      6.54 o
   9   9  12        0.70       -4.42      6.70 o
  10   9  12        0.56        6.85     11.76 o
 -10  10  12        9.09       20.66      9.70 o
  -9  10  12        0.55       -7.57      8.39 o
  -8  10  12        0.43       -7.74      7.74 o
  -7  10  12       33.60       29.92      8.73 o
  -6  10  12       14.33       14.71      7.44 o
  -5  10  12        0.13        6.48      6.78 o
  -4  10  12      446.69      417.41     26.60 o
  -3  10  12       48.09       57.69      8.07 o
  -2  10  12       69.36       74.89      7.06 o
  -1  10  12       67.46       57.09      6.59 o
   0  10  12       79.81       77.32      7.03 o
   1  10  12       33.45       42.78      6.26 o
   2  10  12       72.92       56.31      6.26 o
   3  10  12        4.80        5.40      4.66 o
   4  10  12       17.60       13.75      5.45 o
   5  10  12       19.58       14.59      6.51 o
   6  10  12        1.67       -0.89      8.53 o
   7  10  12        2.57       -0.83      6.20 o
   8  10  12       54.00       41.82      8.44 o
   9  10  12        4.84       11.28      8.44 o
  -9  11  12        7.16       11.36      8.84 o
  -8  11  12        0.61        2.44      8.40 o
  -7  11  12       50.94       48.63     11.21 o
  -6  11  12        0.45       -5.29      7.62 o
  -5  11  12       46.74       56.55      9.49 o
  -4  11  12       90.12      116.09     14.37 o
  -3  11  12        5.31       16.55      7.33 o
  -2  11  12       15.56       15.03     10.02 o
  -1  11  12        3.18        6.02      5.68 o
   0  11  12      102.07      107.34      8.38 o
   1  11  12       32.42       33.46      6.73 o
   2  11  12       19.06       18.10      6.36 o
   3  11  12       43.24       48.56      6.72 o
   4  11  12        3.68        5.10      5.65 o
   5  11  12       94.27      112.36     11.09 o
   6  11  12       19.24       25.29      7.72 o
   7  11  12        3.59        2.36      6.67 o
   8  11  12        4.42        8.37      8.33 o
  -8  12  12        3.96        1.40      8.83 o
  -7  12  12       41.07       35.60     18.61 o
  -6  12  12        5.11        5.90      8.14 o
  -5  12  12        6.00        4.65      8.15 o
  -4  12  12        3.23       -6.47      7.74 o
  -3  12  12       17.91       21.55      8.35 o
  -2  12  12      141.70      155.81     12.15 o
  -1  12  12        0.17       -7.21      7.21 o
   0  12  12        2.11        3.17      7.60 o
   1  12  12      115.96      100.59      9.21 o
   2  12  12       31.62       38.53      7.36 o
   3  12  12       75.49       81.31      8.99 o
   4  12  12       39.12       40.65      7.51 o
   5  12  12       20.87       19.80      7.10 o
   6  12  12        0.14       -4.08      8.17 o
   7  12  12        4.19       10.07      9.01 o
  -7  13  12        2.64       -1.85      9.45 o
  -6  13  12        0.01       -8.21      8.21 o
  -5  13  12        2.26       15.43     18.22 o
  -4  13  12        3.84       12.77      9.10 o
  -3  13  12        1.10        4.67      8.45 o
  -2  13  12        8.57      -10.59     10.59 o
  -1  13  12        1.13       -7.93      7.93 o
   0  13  12       21.14       21.68      9.10 o
   1  13  12        6.54       -6.66      8.46 o
   2  13  12       15.18       14.29      9.14 o
   3  13  12       26.50       23.38     10.30 o
   4  13  12       18.42       28.20      8.22 o
   5  13  12       11.61       22.48      7.41 o
   6  13  12       22.36       45.08      9.16 o
  -4  14  12       34.64       66.62     11.41 o
  -3  14  12        9.27       20.89      9.65 o
  -2  14  12        6.03        1.63      9.13 o
  -1  14  12        2.35       -4.79      8.35 o
   0  14  12       13.86       37.63     10.20 o
   1  14  12        5.75       -4.91     13.61 o
   2  14  12        4.15       -9.11      9.39 o
   3  14  12        0.50        5.74      8.68 o
   4  14  12        0.78       50.86     16.01 o
 -13   0  13        4.68       -8.92     15.74 o
 -11   0  13       29.47       21.89     14.18 o
  -9   0  13      103.76       99.04     10.05 o
  -7   0  13      272.59      246.21      9.40 o
  -5   0  13     1652.96     1788.29     29.94 o
  -3   0  13     2437.46     2663.07     38.40 o
  -1   0  13     1332.26     1286.27     19.71 o
   1   0  13      145.78       92.32      3.04 o
   3   0  13     6531.68     6587.19     83.46 o
   5   0  13      346.97      350.65      9.08 o
   7   0  13        4.37        0.43      3.88 o
   9   0  13       45.76       83.01      8.29 o
  11   0  13        3.00       -2.16     12.29 o
  13   0  13        0.32        7.77     10.74 o
 -14   1  13        0.12        7.35     10.27 o
 -13   1  13       12.10       10.31     11.78 o
 -12   1  13        0.19       -2.21     10.45 o
 -11   1  13       61.29       76.88     12.07 o
 -10   1  13       19.20       22.10      6.85 o
  -9   1  13      789.39      695.52     15.99 o
  -8   1  13      647.56      627.08     18.20 o
  -7   1  13       53.18       51.55      3.87 o
  -6   1  13      209.63      219.90      5.77 o
  -5   1  13        7.24        4.03      1.99 o
  -4   1  13     9335.01     9465.76     89.53 o
  -3   1  13      113.45       80.07      2.08 o
  -2   1  13      104.84      101.42      3.66 o
  -1   1  13     1746.57     1855.29     20.34 o
   0   1  13     1775.75     1948.49     39.98 o
   1   1  13     4893.19     4931.76     47.30 o
   2   1  13        0.17        5.54      1.43 o
   3   1  13        4.02       12.68      1.87 o
   4   1  13      670.85      727.31      9.31 o
   5   1  13      292.05      291.08      5.83 o
   6   1  13     1117.39     1099.76     13.84 o
   7   1  13        2.24       -2.54      2.76 o
   8   1  13      243.03      264.33      7.60 o
   9   1  13       52.12       60.71      5.83 o
  10   1  13        0.02        5.85      6.03 o
  11   1  13       65.07       66.85      9.00 o
  12   1  13        1.61       -8.65      8.65 o
  13   1  13        8.47       28.81      8.91 o
 -14   2  13        0.95       28.77     11.48 o
 -13   2  13        1.54       19.11     12.74 o
 -12   2  13      113.25       93.02     14.11 o
 -11   2  13       21.35       32.53      7.91 o
 -10   2  13       96.11       95.21      9.10 o
  -9   2  13       53.85       40.61      5.75 o
  -8   2  13       81.21       91.08      8.68 o
  -7   2  13      435.98      473.70      9.50 o
  -6   2  13       42.14       41.48      3.22 o
  -5   2  13      165.71      144.25      4.95 o
  -4   2  13      751.29      748.48      9.42 o
  -3   2  13      433.11      444.63      6.56 o
  -2   2  13     2070.88     2060.31     22.54 o
  -1   2  13     4852.98     5066.14     52.79 o
   0   2  13        5.53        6.27      2.90 o
   1   2  13     1165.51     1233.55     14.48 o
   2   2  13      333.24      401.38      6.14 o
   3   2  13       84.62      112.84      3.71 o
   4   2  13       49.97       52.48      2.73 o
   5   2  13       18.77       29.64      2.69 o
   6   2  13       15.05       14.41      3.52 o
   7   2  13        3.54       23.11      3.26 o
   8   2  13      169.48      167.59      6.82 o
   9   2  13       98.50       87.67      7.52 o
  10   2  13       40.88       42.62      7.87 o
  11   2  13       11.39       22.66     11.34 o
  12   2  13        7.59        6.96      7.50 o
  13   2  13        4.70       14.77     14.12 o
 -14   3  13        2.01      -11.96     14.05 o
 -13   3  13        2.76       -9.27     10.91 o
 -12   3  13       33.31       13.52     10.57 o
 -11   3  13      142.87      142.44     11.53 o
 -10   3  13      266.78      247.44     12.96 o
  -9   3  13      132.98      115.52      9.08 o
  -8   3  13      239.38      237.40      9.09 o
  -7   3  13      265.64      266.05      7.88 o
  -6   3  13     1149.76     1140.00     15.84 o
  -5   3  13       69.30       63.08      3.30 o
  -4   3  13     1814.04     1812.90     21.61 o
  -3   3  13      220.26      203.38      3.66 o
  -2   3  13      232.02      241.73      5.56 o
  -1   3  13      447.27      431.36      6.49 o
   0   3  13     4970.46     5045.17     52.64 o
   1   3  13      142.08      102.74      3.24 o
   2   3  13     1405.77     1380.31     15.48 o
   3   3  13      135.62      144.50      4.42 o
   4   3  13      195.27      194.93      4.63 o
   5   3  13      388.81      368.25      6.83 o
   6   3  13       26.98       24.63      3.11 o
   7   3  13       17.58       15.61      3.52 o
   8   3  13       81.36      100.78      7.02 o
   9   3  13       64.42       66.27      7.91 o
  10   3  13       12.46       11.87      6.37 o
  11   3  13        2.32       15.15      7.46 o
  12   3  13       49.38       35.71      9.51 o
  13   3  13        0.03       11.96     12.16 o
 -13   4  13        2.50       16.88     18.41 o
 -12   4  13        0.55       -7.33      9.63 o
 -11   4  13       73.84       64.57      9.74 o
 -10   4  13        2.20        3.57     10.29 o
  -9   4  13      181.74      176.79     10.90 o
  -8   4  13      489.60      473.32     15.54 o
  -7   4  13      473.57      432.51     10.13 o
  -6   4  13       81.72       90.97      4.85 o
  -5   4  13      386.63      378.83      8.29 o
  -4   4  13       11.88       18.37      2.19 o
  -3   4  13     1409.41     1307.06     14.76 o
  -2   4  13      214.16      175.00      4.02 o
  -1   4  13      245.66      242.73      4.55 o
   0   4  13      369.25      364.21      6.55 o
   1   4  13      860.68      845.92     11.67 o
   2   4  13        1.47        0.11      1.70 o
   3   4  13       28.73       25.35      2.48 o
   4   4  13      300.00      298.57      9.35 o
   5   4  13        2.70        5.77      2.82 o
   6   4  13      168.29      163.92      5.78 o
   7   4  13       30.34       32.29      4.80 o
   8   4  13       19.46       27.81      5.22 o
   9   4  13       88.49      115.30      8.88 o
  10   4  13       35.41       35.92      7.14 o
  11   4  13       19.91       17.41      7.76 o
  12   4  13       12.86       22.77      8.43 o
 -13   5  13        0.78       10.68     10.63 o
 -12   5  13        2.77       -6.07     10.32 o
 -11   5  13        6.12       10.21     12.06 o
 -10   5  13       42.48       41.07      8.21 o
  -9   5  13        4.56        5.35     11.12 o
  -8   5  13      213.62      204.92     11.09 o
  -7   5  13        1.29        4.20      4.05 o
  -6   5  13       13.63       18.06      4.10 o
  -5   5  13      770.46      655.08     11.84 o
  -4   5  13        0.29       -2.28      2.28 o
  -3   5  13      553.19      484.12      8.62 o
  -2   5  13      540.11      619.71      8.00 o
  -1   5  13       54.41       53.10      2.73 o
   0   5  13     1075.13     1103.75     11.76 o
   1   5  13       58.12       60.59      2.77 o
   2   5  13     2207.26     2092.97     27.83 o
   3   5  13     1929.86     1838.62     21.05 o
   4   5  13        0.35        1.27      2.68 o
   5   5  13      393.12      371.08      8.86 o
   6   5  13        3.01        1.93      3.77 o
   7   5  13      282.86      276.63     10.65 o
   8   5  13       74.82       69.30      7.26 o
   9   5  13        5.37        3.97      5.81 o
  10   5  13        8.57       15.66      6.57 o
  11   5  13        6.78        3.64      7.15 o
  12   5  13        3.65       17.55      7.58 o
 -13   6  13        1.83      -12.50     12.50 o
 -12   6  13       33.32       34.74     15.70 o
 -11   6  13        0.17       -7.05      7.46 o
 -10   6  13       12.21       18.58      7.97 o
  -9   6  13        9.16        6.77      6.74 o
  -8   6  13       34.95       44.64      7.79 o
  -7   6  13      162.85      181.64     16.45 o
  -6   6  13        1.06       -2.42      3.54 o
  -5   6  13        0.40       -2.79      3.60 o
  -4   6  13      683.76      746.08     10.95 o
  -3   6  13      383.93      377.07      7.72 o
  -2   6  13      232.36      214.11      5.99 o
  -1   6  13        5.48        4.15      2.31 o
   0   6  13      935.65      957.93     11.76 o
   1   6  13      110.68      140.70      6.99 o
   2   6  13      459.11      456.47      8.96 o
   3   6  13        3.95       -2.93      2.93 o
   4   6  13      190.68      190.23      6.52 o
   5   6  13       13.84       13.89      4.23 o
   6   6  13       24.45       16.75      5.26 o
   7   6  13        0.77       -4.29      4.29 o
   8   6  13        0.00       -5.12      5.12 o
   9   6  13        6.15        8.15      6.64 o
  10   6  13        0.55       -2.90      6.47 o
  11   6  13        0.01       -3.30      7.28 o
  12   6  13        2.28       26.55     11.96 o
 -12   7  13        2.91        4.94     11.10 o
 -11   7  13       37.51       49.34     10.19 o
 -10   7  13      207.91      212.20     14.01 o
  -9   7  13        0.94       -1.47      7.29 o
  -8   7  13       26.94       27.84      7.56 o
  -7   7  13      340.74      330.39     15.75 o
  -6   7  13      167.66      167.65      9.86 o
  -5   7  13      118.83      130.68      7.19 o
  -4   7  13      272.65      247.97      8.89 o
  -3   7  13      183.71      161.66      5.82 o
  -2   7  13      211.48      206.48      6.54 o
  -1   7  13      257.32      282.01      7.43 o
   0   7  13      936.63      902.71     13.08 o
   1   7  13     1265.77     1135.67     15.47 o
   2   7  13        5.86        1.83      3.17 o
   3   7  13       26.99       15.93      3.52 o
   4   7  13       42.22       36.91      4.58 o
   5   7  13        0.03       -1.14      3.97 o
   6   7  13       11.17       10.38      4.61 o
   7   7  13        1.04       -3.18      4.82 o
   8   7  13       25.81       21.93      6.70 o
   9   7  13        2.79        6.69      6.66 o
  10   7  13        8.10        7.46      6.99 o
  11   7  13       10.09       -0.82      8.48 o
 -12   8  13        0.08        5.81     16.01 o
 -11   8  13        1.27       -2.98      8.11 o
 -10   8  13        6.28        7.75      8.46 o
  -9   8  13       68.80       71.73     10.13 o
  -8   8  13       46.80       40.26      8.41 o
  -7   8  13       70.31       58.72      8.64 o
  -6   8  13       58.81       65.98      8.13 o
  -5   8  13       39.19       64.31      7.81 o
  -4   8  13       32.57       44.65      5.45 o
  -3   8  13      444.95      414.35     11.00 o
  -2   8  13      112.16      115.21      5.81 o
  -1   8  13        1.25        3.08      3.44 o
   0   8  13      200.86      201.45      7.31 o
   1   8  13        5.57        7.59      3.58 o
   2   8  13       12.22       15.60      4.86 o
   3   8  13      160.36      170.60      7.38 o
   4   8  13       88.78       93.79      6.52 o
   5   8  13        1.92        3.76      4.64 o
   6   8  13       25.77       30.63      5.68 o
   7   8  13        3.63       -1.75      5.66 o
   8   8  13        4.29        5.13      6.09 o
   9   8  13       29.03       42.86      8.63 o
  10   8  13        1.16       -6.31      7.59 o
  11   8  13        0.16        7.84     12.36 o
 -11   9  13        7.75       -7.47      9.67 o
 -10   9  13       10.34        5.62      8.77 o
  -9   9  13        8.55        8.85      8.45 o
  -8   9  13       15.41        0.71      7.66 o
  -7   9  13       73.93       75.09      9.63 o
  -6   9  13       58.89       47.98      8.15 o
  -5   9  13      113.30      105.78     12.45 o
  -4   9  13      149.30      126.43     12.86 o
  -3   9  13       33.73       27.30      6.79 o
  -2   9  13        8.51        5.29      3.97 o
  -1   9  13      365.30      370.59     10.11 o
   0   9  13       58.81       62.18      9.35 o
   1   9  13      348.02      377.58     15.76 o
   2   9  13       46.15       43.58      4.85 o
   3   9  13      283.62      278.38     12.05 o
   4   9  13      116.18      128.42     10.67 o
   5   9  13      160.73      137.28      8.59 o
   6   9  13      152.61      148.71      9.74 o
   7   9  13       18.80       21.71     10.95 o
   8   9  13       16.80        2.52      7.16 o
   9   9  13       19.23       14.76      7.82 o
  10   9  13        2.16        9.56     10.33 o
 -10  10  13       34.43       26.71      9.92 o
  -9  10  13       34.14       29.53      9.89 o
  -8  10  13        9.43        0.46      8.10 o
  -7  10  13        0.02        9.35      9.37 o
  -6  10  13        7.47       14.03      7.76 o
  -5  10  13        1.90       10.50      7.04 o
  -4  10  13       97.80      118.59     10.20 o
  -3  10  13        1.59        0.08      7.31 o
  -2  10  13       94.18       78.88      8.62 o
  -1  10  13        9.09       12.63      5.26 o
   0  10  13       32.99       25.35      5.85 o
   1  10  13        2.12        3.71      5.23 o
   2  10  13        9.72       15.40      5.15 o
   3  10  13        0.02       -1.06      5.06 o
   4  10  13       99.13      116.75      7.89 o
   5  10  13       20.79       38.05      7.27 o
   6  10  13       22.16       13.88      6.68 o
   7  10  13       11.94        7.87      6.86 o
   8  10  13        6.45       13.07      9.33 o
   9  10  13        0.64        6.68      8.37 o
  -9  11  13        2.21       -0.35      8.49 o
  -8  11  13        0.78       -2.99      8.53 o
  -7  11  13        3.25        5.55      8.27 o
  -6  11  13       39.83       33.22     10.62 o
  -5  11  13        3.68        9.32      9.70 o
  -4  11  13      238.15      214.86     13.43 o
  -3  11  13       44.43       42.11      8.44 o
  -2  11  13        6.12        0.99      9.72 o
  -1  11  13       66.11       61.92      7.09 o
   0  11  13       20.48       19.64      6.19 o
   1  11  13       18.37       27.42      6.56 o
   2  11  13        5.49        7.91      5.96 o
   3  11  13        0.79       -0.66      5.15 o
   4  11  13        5.35        6.64      6.35 o
   5  11  13        4.27       10.32      6.82 o
   6  11  13       40.42       20.32      7.64 o
   7  11  13        0.27        0.31      7.03 o
   8  11  13       13.60       -4.59      8.06 o
  -8  12  13        5.61        3.62     16.47 o
  -7  12  13        0.09       12.27      9.02 o
  -6  12  13        4.55       10.14     11.07 o
  -5  12  13        5.95        5.28      8.29 o
  -4  12  13       13.93       -1.39      9.91 o
  -3  12  13       65.86       71.21     13.52 o
  -2  12  13        1.24        9.01      7.94 o
  -1  12  13        2.73        9.39      7.94 o
   0  12  13        2.82       -6.81      6.81 o
   1  12  13       21.12       23.19      7.01 o
   2  12  13       46.70       52.64      8.03 o
   3  12  13      182.66      190.05     22.15 o
   4  12  13        1.30        7.27      6.56 o
   5  12  13        5.11        5.32      6.73 o
   6  12  13        0.00       -2.28      7.03 o
   7  12  13        1.05       -1.53     10.32 o
  -6  13  13       11.18       -8.34      8.34 o
  -5  13  13        0.08       -2.41      9.00 o
  -4  13  13        4.24       15.31      9.33 o
  -3  13  13       21.08       24.28      9.13 o
  -2  13  13        9.50       18.65      8.95 o
  -1  13  13       11.85       17.92      8.94 o
   0  13  13       33.67       60.56     10.04 o
   1  13  13        1.79       -4.72      7.91 o
   2  13  13        0.21       -6.70      6.70 o
   3  13  13       11.89       12.73      7.69 o
   4  13  13       43.44       50.70     10.95 o
   5  13  13        5.27        2.96      7.41 o
  -4  14  13        5.08       10.35      9.23 o
  -3  14  13       20.15       22.92      9.79 o
  -2  14  13       19.72       37.66     10.34 o
  -1  14  13        4.30       -6.50      8.28 o
   0  14  13       16.41       27.59      9.46 o
   1  14  13        8.41       -2.02      8.59 o
   2  14  13        0.75        4.56      8.65 o
   3  14  13        0.31       -1.57      8.42 o
 -14   0  14        0.31       -5.00     11.96 o
 -12   0  14       94.42      128.88     21.41 o
 -10   0  14       36.55       34.11     13.24 o
  -8   0  14       30.58       26.63      7.63 o
  -6   0  14     4650.41     4479.33     68.92 o
  -4   0  14     1254.84     1305.11     22.04 o
  -2   0  14      456.92      447.33     11.55 o
   0   0  14     1551.50     1537.82     24.31 o
   2   0  14      733.15      766.52     12.40 o
   4   0  14      769.40      724.34     14.67 o
   6   0  14      701.76      807.09     15.98 o
   8   0  14       94.58      133.09      7.50 o
  10   0  14        0.02        0.63      7.64 o
  12   0  14       12.60       27.29     13.91 o
 -14   1  14        5.14       -8.98      8.98 o
 -13   1  14       13.38       17.92     12.40 o
 -12   1  14        0.51       -9.73      9.73 o
 -11   1  14        2.68      -10.37     10.37 o
 -10   1  14      113.86      113.15      9.46 o
  -9   1  14       31.88       28.03      5.45 o
  -8   1  14     1519.95     1450.46     24.73 o
  -7   1  14        6.18        1.51      2.83 o
  -6   1  14      380.30      351.33      7.22 o
  -5   1  14        8.08        8.41      2.03 o
  -4   1  14      116.21      148.07      7.44 o
  -3   1  14     4848.61     5063.55     45.52 o
  -2   1  14       75.59       85.16      2.44 o
  -1   1  14       24.06       21.93      2.60 o
   0   1  14       33.24       61.48      4.34 o
   1   1  14      307.04      256.82      6.24 o
   2   1  14       32.92       25.54      2.06 o
   3   1  14       69.79       71.73      3.79 o
   4   1  14     1060.33     1024.07     11.98 o
   5   1  14      331.68      329.89      6.23 o
   6   1  14      931.45      955.27     12.59 o
   7   1  14       85.76       59.57      3.89 o
   8   1  14      375.38      379.37      9.51 o
   9   1  14       38.02       33.05      5.81 o
  10   1  14       27.78       25.47      7.31 o
  11   1  14      101.86       92.07      9.89 o
  12   1  14        0.10       15.74     10.37 o
  13   1  14       14.11       24.90     24.22 o
 -14   2  14        8.10        3.80     10.98 o
 -13   2  14       49.64       56.67     14.29 o
 -12   2  14        1.38       -0.13      9.23 o
 -11   2  14       72.96       63.15     11.79 o
 -10   2  14        5.59       -5.71      5.89 o
  -9   2  14       16.03        6.12      5.45 o
  -8   2  14      331.91      309.24      9.78 o
  -7   2  14      285.82      314.49      9.51 o
  -6   2  14      638.29      653.60     10.57 o
  -5   2  14      159.07      187.07      4.89 o
  -4   2  14        3.04        1.28      1.20 o
  -3   2  14       98.88      112.43      3.00 o
  -2   2  14      160.21      148.80      3.29 o
  -1   2  14     3304.52     3269.00     35.08 o
   0   2  14      183.14      257.93      5.51 o
   1   2  14      855.10      952.34     11.71 o
   2   2  14     1297.94     1338.49     14.76 o
   3   2  14        0.43       -1.22      1.22 o
   4   2  14      107.25      125.40      3.74 o
   5   2  14     1008.50      913.54     11.66 o
   6   2  14       59.41       57.45      3.84 o
   7   2  14      273.65      258.39      6.72 o
   8   2  14      201.43      177.73      6.88 o
   9   2  14        0.55       -1.96      5.82 o
  10   2  14       15.17       27.07      7.40 o
  11   2  14       91.83      112.26     10.49 o
  12   2  14        0.02        2.70      9.19 o
 -13   3  14        0.38       -5.19     16.14 o
 -12   3  14       44.49       24.43     11.03 o
 -11   3  14       12.94       10.69      9.64 o
 -10   3  14        1.79       10.20      6.71 o
  -9   3  14      180.40      167.47     10.37 o
  -8   3  14       13.03        6.38      4.98 o
  -7   3  14        4.87        4.07      3.93 o
  -6   3  14      382.12      362.34      7.76 o
  -5   3  14     1036.60      999.90     13.63 o
  -4   3  14      676.11      660.96      9.64 o
  -3   3  14      156.96      177.08      3.95 o
  -2   3  14      219.53      168.50      3.53 o
  -1   3  14     1703.00     1782.37     18.80 o
   0   3  14      122.12      126.76      8.00 o
   1   3  14       23.96       28.21      2.15 o
   2   3  14       19.41       37.20      2.24 o
   3   3  14      107.53      110.21      3.67 o
   4   3  14      524.33      493.88      7.53 o
   5   3  14        7.41        9.04      2.50 o
   6   3  14        6.53        3.20      2.72 o
   7   3  14        9.66       18.13      3.84 o
   8   3  14        9.53       19.90      4.94 o
   9   3  14       17.39       18.99      6.02 o
  10   3  14       55.13       55.58      8.45 o
  11   3  14        2.33        6.62      7.59 o
  12   3  14       14.14        8.55      9.99 o
 -13   4  14        5.23        3.47     10.96 o
 -12   4  14       35.84       35.36     12.00 o
 -11   4  14        2.67       -0.14      9.20 o
 -10   4  14        5.88       -4.17      6.33 o
  -9   4  14      170.83      158.27     10.33 o
  -8   4  14      167.04      164.57      9.82 o
  -7   4  14       43.59       40.12      4.91 o
  -6   4  14     1530.49     1444.70     20.99 o
  -5   4  14      495.77      477.38      8.55 o
  -4   4  14        2.78        1.71      1.52 o
  -3   4  14        0.42       -1.72      1.72 o
  -2   4  14      587.41      516.88      7.92 o
  -1   4  14      128.70      145.94      3.51 o
   0   4  14     2246.65     2027.25     23.31 o
   1   4  14       13.38       18.28      2.21 o
   2   4  14     1018.07     1005.77     13.67 o
   3   4  14      737.00      718.04     12.68 o
   4   4  14       23.58       24.23      2.91 o
   5   4  14       32.65       33.41      3.47 o
   6   4  14      751.44      719.71     12.95 o
   7   4  14       23.70       31.10      4.85 o
   8   4  14       65.79       73.99      9.94 o
   9   4  14       26.22       21.12      6.30 o
  10   4  14       16.29       17.66      7.86 o
  11   4  14        2.72       -4.83      7.18 o
  12   4  14        9.58        6.24      7.29 o
 -13   5  14        6.33        6.98     11.34 o
 -12   5  14        1.71       -9.73      9.73 o
 -11   5  14        1.60       -8.85      9.13 o
 -10   5  14        0.24        1.30      7.00 o
  -9   5  14       95.05       99.06      9.21 o
  -8   5  14        5.10       -0.86      5.49 o
  -7   5  14      172.66      185.22      8.19 o
  -6   5  14       28.70       27.89      4.68 o
  -5   5  14       69.99       88.44      8.28 o
  -4   5  14       59.37       66.63      4.18 o
  -3   5  14       37.85       33.56      2.99 o
  -2   5  14     2441.13     2350.18     25.07 o
  -1   5  14       13.61       13.15      2.09 o
   0   5  14      586.27      613.10      7.68 o
   1   5  14      135.89      117.80      4.41 o
   2   5  14      148.77      172.54      5.10 o
   3   5  14       91.31      112.91      4.80 o
   4   5  14      254.29      230.48      6.84 o
   5   5  14      221.07      206.81      9.61 o
   6   5  14       17.08       16.73      4.39 o
   7   5  14       61.25       60.46      5.77 o
   8   5  14        9.77        5.60      5.38 o
   9   5  14       12.48        9.63      6.13 o
  10   5  14        2.21       -4.25      6.46 o
  11   5  14        0.03        6.63      7.92 o
  12   5  14       14.18       15.63      9.22 o
 -13   6  14       23.80       44.38     17.43 o
 -12   6  14       11.73       -1.60     11.24 o
 -11   6  14       10.40       12.60      9.96 o
 -10   6  14       18.45       17.01      8.13 o
  -9   6  14       22.60       22.74      7.62 o
  -8   6  14        0.26        3.94      5.96 o
  -7   6  14      525.01      508.54     32.12 o
  -6   6  14       68.48       61.72      6.15 o
  -5   6  14      190.90      192.20      7.72 o
  -4   6  14     1594.77     1433.41     21.44 o
  -3   6  14      329.92      359.18      7.82 o
  -2   6  14      906.29      864.44     13.03 o
  -1   6  14      442.05      460.63      9.69 o
   0   6  14       44.68       49.47      3.46 o
   1   6  14     1853.96     1778.72     22.52 o
   2   6  14       74.47       70.58      5.14 o
   3   6  14        0.57       -2.94      2.94 o
   4   6  14      380.53      364.77      8.75 o
   5   6  14      190.19      202.25      7.70 o
   6   6  14       14.51       11.32      4.46 o
   7   6  14        1.99       -1.05      4.50 o
   8   6  14       62.85       48.97      7.25 o
   9   6  14        3.86        1.28      5.66 o
  10   6  14        9.40        7.88      7.79 o
  11   6  14       28.51       31.24      9.14 o
  12   6  14        4.93        0.68     11.08 o
 -12   7  14        8.00        8.53     13.34 o
 -11   7  14        0.01       -9.03     11.01 o
 -10   7  14        0.12       18.33     11.90 o
  -9   7  14       72.44       87.65      9.97 o
  -8   7  14        4.51        8.36      7.83 o
  -7   7  14      220.58      229.61     15.75 o
  -6   7  14        5.92        9.19      5.90 o
  -5   7  14        0.05        1.75      3.92 o
  -4   7  14       12.86       20.74      4.22 o
  -3   7  14      288.53      290.94      7.49 o
  -2   7  14       40.49       33.41      3.72 o
  -1   7  14      424.44      390.11      8.67 o
   0   7  14      795.77      765.17     11.78 o
   1   7  14      293.61      299.75      7.27 o
   2   7  14       78.46       83.70      4.81 o
   3   7  14      129.10      134.49      5.64 o
   4   7  14       56.33       65.22      5.68 o
   5   7  14        1.12        2.65      4.03 o
   6   7  14        3.11        2.28      4.31 o
   7   7  14       32.65       35.50      5.83 o
   8   7  14       34.94       41.54      7.21 o
   9   7  14        6.93       -5.91      5.91 o
  10   7  14        8.42        5.94      7.50 o
  11   7  14        8.10       24.09      9.19 o
 -12   8  14       48.20       52.48     20.53 o
 -11   8  14        2.19       -4.29     11.52 o
 -10   8  14        6.36        3.73      8.44 o
  -9   8  14       41.93       43.22      8.96 o
  -8   8  14        6.15       24.74      7.80 o
  -7   8  14       14.15       18.02      7.40 o
  -6   8  14      163.12      163.37     17.41 o
  -5   8  14      351.28      329.33     13.39 o
  -4   8  14        7.88       11.59      4.66 o
  -3   8  14      238.42      227.06      7.69 o
  -2   8  14      183.80      184.46      6.99 o
  -1   8  14      199.36      160.72      6.59 o
   0   8  14      540.58      532.56     13.51 o
   1   8  14      224.87      211.87      7.06 o
   2   8  14       51.64       56.82      5.02 o
   3   8  14        1.19        2.63      3.73 o
   4   8  14       85.23      101.24      6.57 o
   5   8  14        1.43       11.88      5.09 o
   6   8  14      272.72      288.90     10.44 o
   7   8  14        1.07        0.83      5.94 o
   8   8  14        8.83        7.71      6.88 o
   9   8  14        1.73       -5.32      6.26 o
  10   8  14        2.44       -1.51      9.00 o
 -11   9  14       45.04       47.14     22.66 o
 -10   9  14        2.06       13.41     11.77 o
  -9   9  14       20.83       14.90      8.44 o
  -8   9  14        7.54       -8.02      9.49 o
  -7   9  14       11.44        5.93      7.35 o
  -6   9  14        2.23        7.28      9.52 o
  -5   9  14      283.70      250.37     14.29 o
  -4   9  14        2.41       10.82      6.54 o
  -3   9  14       15.14       22.50      5.12 o
  -2   9  14      226.91      210.75     10.15 o
  -1   9  14       17.01       18.99      4.49 o
   0   9  14       42.17       40.51      5.09 o
   1   9  14      618.61      598.82     12.27 o
   2   9  14        0.63       -3.66      3.66 o
   3   9  14      109.09      108.18      9.74 o
   4   9  14        0.00        2.02      5.25 o
   5   9  14        5.02        8.02      5.15 o
   6   9  14        2.79       11.81      6.15 o
   7   9  14       76.38       89.35      9.51 o
   8   9  14        0.48        2.06      6.54 o
   9   9  14        1.19       -4.52      7.28 o
  10   9  14        1.95       -6.06      8.12 o
 -10  10  14        3.46       14.25     11.42 o
  -9  10  14        0.07       -4.73      8.32 o
  -8  10  14       35.50       31.89      9.31 o
  -7  10  14       77.50       97.18     10.62 o
  -6  10  14       89.41      100.89     10.54 o
  -5  10  14        4.39        0.96      6.81 o
  -4  10  14       10.72       10.58      6.94 o
  -3  10  14       41.69       41.18      7.97 o
  -2  10  14      132.71      118.43      9.54 o
  -1  10  14      181.38      204.70     10.03 o
   0  10  14        7.58        4.83      5.34 o
   1  10  14        0.23       -4.85      4.85 o
   2  10  14      311.57      334.35     13.86 o
   3  10  14        5.34        9.95      4.98 o
   4  10  14       14.97        7.61      5.39 o
   5  10  14       25.31       20.79      6.80 o
   6  10  14       15.74       18.76      7.02 o
   7  10  14       11.11       20.65      7.38 o
   8  10  14        0.75       -6.13      6.70 o
   9  10  14        6.87       -5.24      9.46 o
  -9  11  14        8.18        6.99     12.76 o
  -8  11  14       12.94       14.43     10.47 o
  -7  11  14       16.66       35.77      9.44 o
  -6  11  14        3.87        6.23      8.05 o
  -5  11  14        3.87        8.12      7.65 o
  -4  11  14        1.23       22.32     14.38 o
  -3  11  14       25.62       17.28      7.78 o
  -2  11  14       28.79       26.93      7.92 o
  -1  11  14        1.05        3.66      5.62 o
   0  11  14        2.31        2.60      6.31 o
   1  11  14       85.22       96.10      8.07 o
   2  11  14       29.04       31.30      7.09 o
   3  11  14        4.13       -2.77      5.11 o
   4  11  14        8.74        7.33      5.94 o
   5  11  14        6.32       13.82      7.00 o
   6  11  14       11.06       11.32      7.08 o
   7  11  14        2.65        0.66      6.91 o
   8  11  14        0.12       -8.24      8.24 o
  -8  12  14        0.03      -10.05     10.05 o
  -7  12  14       12.88       -2.96      8.77 o
  -6  12  14       70.51       66.67     11.13 o
  -5  12  14       32.28       48.13      9.93 o
  -4  12  14        5.39       17.59      9.62 o
  -3  12  14      126.91      112.36     11.41 o
  -2  12  14        0.11       -9.19      9.19 o
  -1  12  14        0.21        1.44      7.59 o
   0  12  14       39.09       37.51      9.04 o
   1  12  14        8.76       10.37      6.58 o
   2  12  14        1.99        1.03      6.57 o
   3  12  14      121.42      146.20     10.41 o
   4  12  14       22.06       24.77      7.22 o
   5  12  14       20.02       18.36      7.11 o
   6  12  14        5.74        7.45      8.63 o
   7  12  14        4.55       18.52     10.98 o
  -6  13  14        0.11       -2.91      8.28 o
  -5  13  14      128.63      119.03     13.35 o
  -4  13  14        0.17        8.67      9.19 o
  -3  13  14        1.64       16.86      8.71 o
  -2  13  14        9.88        5.51     13.10 o
  -1  13  14        4.88        4.93      8.31 o
   0  13  14        2.36        2.93      8.31 o
   1  13  14       87.54       72.24     10.67 o
   2  13  14       23.44        5.26      7.42 o
   3  13  14        5.90       -3.82      7.08 o
   4  13  14        0.12        6.97      7.53 o
   5  13  14        2.13        4.12      6.46 o
  -4  14  14        6.78       -6.37      9.69 o
  -3  14  14        7.17        7.06      8.84 o
  -2  14  14       14.14        6.31      9.10 o
  -1  14  14       10.18       15.22     11.44 o
   0  14  14       28.70       23.14      9.74 o
   1  14  14        0.01       -7.69      7.69 o
   2  14  14        0.47        5.29      8.55 o
   3  14  14        1.46       -9.87      9.87 o
 -13   0  15        0.14       -8.38     14.93 o
 -11   0  15       86.56       91.53     17.97 o
  -9   0  15       52.32       57.27      8.63 o
  -7   0  15      762.97      771.48     17.49 o
  -5   0  15     6400.68     6077.40     90.17 o
  -3   0  15     1261.48     1340.67     18.09 o
  -1   0  15     2680.77     2762.96     40.75 o
   1   0  15      349.24      357.29      6.73 o
   3   0  15     3134.82     2941.76     39.53 o
   5   0  15      101.17      119.88      7.12 o
   7   0  15      415.34      345.08     13.59 o
   9   0  15        9.88       20.29      7.43 o
  11   0  15       38.59       13.64     13.78 o
 -14   1  15       12.20       -0.31     26.01 o
 -13   1  15        6.86       -5.47     25.67 o
 -12   1  15        9.30       17.18     10.70 o
 -11   1  15        7.15       10.80      9.48 o
 -10   1  15        0.26       12.74      8.27 o
  -9   1  15      413.65      399.25     17.11 o
  -8   1  15        2.18       14.77      4.48 o
  -7   1  15       13.34       18.19      3.21 o
  -6   1  15        9.54        2.53      2.51 o
  -5   1  15      820.87      855.96     11.76 o
  -4   1  15       68.68       83.36      2.99 o
  -3   1  15     1139.69     1128.24     11.67 o
  -2   1  15     3014.65     3569.65     37.34 o
  -1   1  15       15.55       24.59      1.19 o
   0   1  15       33.09       54.95      1.62 o
   1   1  15      560.10      623.96      7.86 o
   2   1  15      119.58       87.91      2.49 o
   3   1  15      765.70      646.80      8.30 o
   4   1  15       85.67      105.07      3.50 o
   5   1  15        0.15        5.62      2.31 o
   6   1  15       28.29       36.75      3.38 o
   7   1  15        4.42        2.35      2.96 o
   8   1  15       51.52       40.21      4.56 o
   9   1  15       51.29       74.80      7.85 o
  10   1  15      200.14      189.73     11.56 o
  11   1  15        0.00       -1.14      6.75 o
  12   1  15        2.83       10.95      8.91 o
 -13   2  15        4.81        3.51     10.95 o
 -12   2  15       33.34       28.03     11.00 o
 -11   2  15      110.72      102.13     18.78 o
 -10   2  15      242.11      230.19     15.52 o
  -9   2  15      323.74      337.97     13.42 o
  -8   2  15        6.32        8.92      5.01 o
  -7   2  15      114.88      128.61      5.13 o
  -6   2  15       15.82       23.34      2.92 o
  -5   2  15       91.77       94.05      3.63 o
  -4   2  15      297.55      255.79      4.35 o
  -3   2  15      927.19      983.93     11.30 o
  -2   2  15      768.21      830.57     10.29 o
  -1   2  15     3300.17     3359.40     36.07 o
   0   2  15     1974.20     2057.54     25.44 o
   1   2  15      927.67     1011.46     12.42 o
   2   2  15      264.39      271.09      5.69 o
   3   2  15       10.98       14.53      1.75 o
   4   2  15       53.03       61.05      3.05 o
   5   2  15       95.25       76.31      3.69 o
   6   2  15       63.11       69.54      3.90 o
   7   2  15       46.17       53.57      4.23 o
   8   2  15       80.12       83.81      5.49 o
   9   2  15       25.45       26.33      6.58 o
  10   2  15        0.02        3.51      8.02 o
  11   2  15        4.53       12.63      7.56 o
  12   2  15        1.72        9.06      9.64 o
 -13   3  15       19.05       36.90     12.47 o
 -12   3  15        1.22       -1.86     16.99 o
 -11   3  15        9.16       11.14      9.56 o
 -10   3  15       72.38       67.61      8.79 o
  -9   3  15      204.32      218.76     12.59 o
  -8   3  15       99.85       99.42      8.08 o
  -7   3  15       65.03       71.15     10.47 o
  -6   3  15      250.79      256.25      7.17 o
  -5   3  15      559.83      576.47      9.25 o
  -4   3  15      524.01      543.93      7.18 o
  -3   3  15      711.56      641.99      8.45 o
  -2   3  15     4700.58     4675.36     45.47 o
  -1   3  15      429.53      407.01      5.95 o
   0   3  15       95.83      108.68      4.08 o
   1   3  15      546.30      539.74      8.02 o
   2   3  15      542.20      554.47      7.82 o
   3   3  15      148.43      116.83      3.85 o
   4   3  15      789.41      782.71     10.18 o
   5   3  15      175.89      147.83      4.60 o
   6   3  15      105.99      123.01      5.07 o
   7   3  15       52.39       43.94      4.43 o
   8   3  15        5.83        4.91      4.39 o
   9   3  15       43.20       36.74      7.50 o
  10   3  15       21.38       25.14      7.52 o
  11   3  15        5.10        3.12      8.70 o
  12   3  15        0.07        3.07      7.33 o
 -13   4  15       19.03       32.04     12.25 o
 -12   4  15       30.00       18.34     11.11 o
 -11   4  15       23.21       33.92     10.92 o
 -10   4  15        4.15       -6.95      6.95 o
  -9   4  15        2.45        7.31      5.98 o
  -8   4  15        9.47        4.77      5.43 o
  -7   4  15        1.09       10.28      4.12 o
  -6   4  15     1087.26     1016.35     18.61 o
  -5   4  15        1.90        2.57      2.16 o
  -4   4  15      329.53      333.99      5.35 o
  -3   4  15      414.17      425.23      7.26 o
  -2   4  15      272.70      229.68      4.56 o
  -1   4  15      383.41      398.08      6.00 o
   0   4  15      310.47      278.92      5.57 o
   1   4  15      327.45      318.54      6.22 o
   2   4  15       53.25       66.90      3.41 o
   3   4  15      173.48      176.11      6.02 o
   4   4  15        3.30        4.26      2.81 o
   5   4  15        3.78        3.35      3.30 o
   6   4  15      125.83       98.78      5.40 o
   7   4  15      134.88      135.73      6.98 o
   8   4  15        0.56        3.92      4.52 o
   9   4  15       45.19       73.72      8.82 o
  10   4  15       17.69       11.86      7.52 o
  11   4  15        2.40        5.10      7.61 o
  12   4  15       21.66       14.36      9.91 o
 -13   5  15        1.84        7.00     10.02 o
 -12   5  15        0.04       -9.77     10.13 o
 -11   5  15       30.17       28.20     10.54 o
 -10   5  15       14.78       27.21     10.16 o
  -9   5  15      438.76      427.32     15.90 o
  -8   5  15      252.15      230.50     11.50 o
  -7   5  15        6.44       14.00      5.12 o
  -6   5  15      279.45      285.17      9.26 o
  -5   5  15      265.49      249.61      8.12 o
  -4   5  15      134.76      122.02      5.14 o
  -3   5  15        0.86        2.07      2.33 o
  -2   5  15      181.80      195.93      4.84 o
  -1   5  15       50.23       59.53      3.10 o
   0   5  15      329.96      339.29      5.38 o
   1   5  15      663.69      625.29     10.08 o
   2   5  15      249.47      208.82      6.72 o
   3   5  15      169.13      191.95      5.97 o
   4   5  15      939.81      900.44     14.27 o
   5   5  15      299.97      275.71      9.12 o
   6   5  15       15.17        6.54      4.22 o
   7   5  15       25.36        9.21      4.52 o
   8   5  15       24.33       22.65      7.53 o
   9   5  15      112.48      107.56     10.02 o
  10   5  15       12.00       -1.73      6.72 o
  11   5  15        6.25       -0.47      7.83 o
  12   5  15        0.33        5.24      7.98 o
 -13   6  15       10.12        1.55     14.52 o
 -12   6  15       60.70       45.38     13.61 o
 -11   6  15       16.55       15.84     10.81 o
 -10   6  15        3.62       -0.29      7.44 o
  -9   6  15        0.65       -6.17      6.17 o
  -8   6  15       22.93       24.18      6.98 o
  -7   6  15       16.96        7.29      7.68 o
  -6   6  15       35.97       46.79      5.23 o
  -5   6  15       94.05      102.41      7.61 o
  -4   6  15      971.88      935.41     15.84 o
  -3   6  15      136.78      109.49      4.78 o
  -2   6  15      477.57      469.98      8.96 o
  -1   6  15      250.47      239.50     10.69 o
   0   6  15       10.57        8.72      3.08 o
   1   6  15     1012.60     1016.73     15.07 o
   2   6  15      998.64     1049.41     17.32 o
   3   6  15       87.61       92.01      4.92 o
   4   6  15       43.38       38.26      4.06 o
   5   6  15      193.29      193.40      9.21 o
   6   6  15       37.16       28.90      5.06 o
   7   6  15        0.42        2.21      4.56 o
   8   6  15        3.15        0.31      5.79 o
   9   6  15        5.30        4.66      6.91 o
  10   6  15        6.58       18.27      7.92 o
  11   6  15       10.84       15.93      7.94 o
 -12   7  15       15.38        2.12      9.82 o
 -11   7  15        0.73        6.42     11.28 o
 -10   7  15        0.04        4.49      7.80 o
  -9   7  15       20.28       24.64      7.95 o
  -8   7  15       33.28       33.00      7.91 o
  -7   7  15       89.07       76.03     10.98 o
  -6   7  15        1.60       -4.17      4.17 o
  -5   7  15       41.74       41.83      6.33 o
  -4   7  15       30.57       31.30      4.60 o
  -3   7  15      103.85       98.58      4.78 o
  -2   7  15       13.84        3.13      2.97 o
  -1   7  15      259.32      247.51      6.89 o
   0   7  15        5.72        5.59      2.93 o
   1   7  15       71.68       67.36      4.25 o
   2   7  15      217.68      197.06      6.62 o
   3   7  15       44.27       51.66      4.40 o
   4   7  15       88.51       93.93      6.01 o
   5   7  15       59.18       49.35      5.35 o
   6   7  15       42.70       64.45      7.64 o
   7   7  15       57.05       45.14      6.19 o
   8   7  15        3.37        7.39      8.45 o
   9   7  15        0.27       12.65      7.57 o
  10   7  15       10.46       24.91      8.67 o
  11   7  15        1.00        0.89      8.00 o
 -11   8  15       62.95       52.11     14.12 o
 -10   8  15        6.53        8.51     10.04 o
  -9   8  15        9.23       15.93      7.89 o
  -8   8  15      200.87      212.27     12.91 o
  -7   8  15      240.80      245.21     12.97 o
  -6   8  15       17.86       23.81      6.93 o
  -5   8  15        0.01        3.75      4.68 o
  -4   8  15       35.91       38.29      5.42 o
  -3   8  15       28.50       29.22      4.34 o
  -2   8  15       12.65        7.51      3.53 o
  -1   8  15       12.15       14.15      3.89 o
   0   8  15        0.87        9.13      3.81 o
   1   8  15      140.05      132.72      6.13 o
   2   8  15        4.92        1.48      3.69 o
   3   8  15        8.28       -1.69      3.43 o
   4   8  15        4.41        5.08      4.51 o
   5   8  15       55.09       58.38      8.38 o
   6   8  15      104.33      115.08      7.81 o
   7   8  15      113.20      115.17      9.18 o
   8   8  15       17.17       20.07      7.24 o
   9   8  15       24.11       20.50      8.09 o
  10   8  15        1.14       -3.21     14.08 o
 -11   9  15       23.58       18.72     11.55 o
 -10   9  15        0.26        2.65     11.05 o
  -9   9  15        8.16       13.25      8.49 o
  -8   9  15        1.84       12.23      8.25 o
  -7   9  15        1.49        5.35      7.52 o
  -6   9  15        4.39        2.03      6.68 o
  -5   9  15       14.03       23.85      7.10 o
  -4   9  15      437.92      368.80     24.01 o
  -3   9  15      259.48      268.06     14.26 o
  -2   9  15      164.30      186.05     12.29 o
  -1   9  15      151.79      132.27      6.86 o
   0   9  15       46.01       61.81      5.67 o
   1   9  15      537.77      517.07     11.45 o
   2   9  15        2.86        0.08      3.86 o
   3   9  15      160.91      172.14      8.11 o
   4   9  15       29.37       37.87      7.50 o
   5   9  15      129.65      154.29      8.53 o
   6   9  15        2.45        4.94      7.32 o
   7   9  15       18.77       26.39      7.66 o
   8   9  15        7.60       -0.61      6.78 o
   9   9  15        3.60       17.67      9.95 o
  10   9  15        5.08       20.67     12.23 o
 -10  10  15       18.62       33.23     12.41 o
  -9  10  15        0.87       -0.28     15.60 o
  -8  10  15        0.69       -2.31      8.01 o
  -7  10  15      171.91      157.67     12.47 o
  -6  10  15       13.16       25.49      8.06 o
  -5  10  15       31.95       37.62      8.31 o
  -4  10  15        0.02        4.28      6.45 o
  -3  10  15       59.21       58.40     12.22 o
  -2  10  15        7.71       19.80      5.66 o
  -1  10  15       13.31       17.04      9.10 o
   0  10  15       42.76       37.04      6.33 o
   1  10  15      135.42      111.21      8.28 o
   2  10  15        8.16       16.39      5.49 o
   3  10  15       19.30       17.66      5.27 o
   4  10  15       61.84       77.85      7.08 o
   5  10  15       33.34       26.13      7.28 o
   6  10  15        3.27       -4.69      7.21 o
   7  10  15        6.45        7.09      6.77 o
   8  10  15        7.23        1.83      9.49 o
   9  10  15        0.89        9.35      9.60 o
  -9  11  15       16.92        4.01     10.08 o
  -8  11  15       52.21       52.77     10.79 o
  -7  11  15       12.00       12.73      8.91 o
  -6  11  15       63.89       74.97     12.73 o
  -5  11  15       22.85        8.73      7.74 o
  -4  11  15       42.69       59.26      9.67 o
  -3  11  15        0.08        1.67      7.38 o
  -2  11  15       21.65       11.24      7.11 o
  -1  11  15       52.22       31.51      6.48 o
   0  11  15        0.66       -5.20      5.20 o
   1  11  15        1.80       -5.62      5.62 o
   2  11  15       32.83       47.61      7.23 o
   3  11  15       50.14       43.96      6.08 o
   4  11  15        6.85        8.44      5.96 o
   5  11  15       48.94       39.88      7.96 o
   6  11  15       15.87       18.98      7.21 o
   7  11  15        4.64        6.57      9.83 o
   8  11  15       22.65       11.45      9.93 o
  -8  12  15       12.00        4.72     13.51 o
  -7  12  15        8.08        4.90      9.08 o
  -6  12  15       18.69        9.10      9.07 o
  -5  12  15      117.62      131.29     13.18 o
  -4  12  15       13.94       12.59      8.47 o
  -3  12  15        2.86       16.12      8.27 o
  -2  12  15      100.21       95.69     10.73 o
  -1  12  15       81.06       72.35     10.26 o
   0  12  15       19.90        5.70      7.82 o
   1  12  15        0.91       -2.05      6.29 o
   2  12  15        0.01       -5.86      6.23 o
   3  12  15        3.94       21.00      7.27 o
   4  12  15        3.36       11.68      6.78 o
   5  12  15        7.76        9.34      6.61 o
   6  12  15       43.05       54.75     10.29 o
  -6  13  15        3.54        7.91      9.35 o
  -5  13  15       26.14       21.19     10.09 o
  -4  13  15        9.78       21.69      9.85 o
  -3  13  15       50.58       56.74     11.27 o
  -2  13  15        5.16       -2.39      8.42 o
  -1  13  15        8.40       17.15      9.00 o
   0  13  15        2.61        2.83      8.32 o
   1  13  15       24.12       22.92      9.15 o
   2  13  15        2.36       -7.45      7.45 o
   3  13  15        5.29       -6.95      7.72 o
   4  13  15       17.36       24.90     11.18 o
   5  13  15        0.07       -8.08      8.08 o
  -3  14  15        0.06       10.16      8.66 o
  -2  14  15        1.48       -6.96     13.50 o
  -1  14  15        7.55        6.38      8.99 o
   0  14  15        0.66        1.73      8.87 o
   1  14  15        6.39        4.58      8.12 o
   2  14  15        5.22        2.68      8.13 o
 -12   0  16        8.73       20.53     14.39 o
 -10   0  16       18.75       22.97     11.89 o
  -8   0  16      249.59      248.10     18.78 o
  -6   0  16      380.18      396.90     10.78 o
  -4   0  16      134.52      152.80      6.94 o
  -2   0  16     1924.17     1768.39     28.10 o
   0   0  16      535.69      384.64      5.71 o
   2   0  16     3119.51     3339.05     39.07 o
   4   0  16      200.63      220.11      6.77 o
   6   0  16        6.62       18.87      6.49 o
   8   0  16      110.75      115.02      8.49 o
  10   0  16       11.32       10.59      8.04 o
  12   0  16       15.88       13.58     13.10 o
 -13   1  16       27.86       17.95     16.52 o
 -12   1  16       43.77       37.65     15.00 o
 -11   1  16       41.92       36.72     10.54 o
 -10   1  16        4.74       -1.62      7.28 o
  -9   1  16        3.64       -6.69      6.69 o
  -8   1  16        0.16       -0.83      4.57 o
  -7   1  16     1679.27     1599.63     20.87 o
  -6   1  16      690.22      681.17     10.73 o
  -5   1  16        3.73       -0.43      1.94 o
  -4   1  16      117.99      103.33      2.94 o
  -3   1  16     1544.05     1539.68     16.83 o
  -2   1  16     1838.10     1981.19     19.89 o
  -1   1  16      184.24      180.23      3.35 o
   0   1  16        1.12       11.09      1.28 o
   1   1  16     1770.24     1746.73     15.99 o
   2   1  16      686.14      739.97      9.12 o
   3   1  16      351.86      369.47      5.38 o
   4   1  16       10.29       12.06      2.11 o
   5   1  16       37.35       61.89      3.36 o
   6   1  16      378.96      355.79      7.26 o
   7   1  16        0.09       -1.83      3.03 o
   8   1  16       13.06       15.13      4.35 o
   9   1  16       24.39       21.93      5.71 o
  10   1  16       11.43       25.51      7.44 o
  11   1  16        0.13       16.90      7.39 o
  12   1  16        4.42        5.59     10.33 o
 -13   2  16        5.66       12.39     13.10 o
 -12   2  16       35.64       53.38     12.53 o
 -11   2  16      141.21      162.45     15.97 o
 -10   2  16      254.40      236.73     16.65 o
  -9   2  16      124.49      120.75      9.12 o
  -8   2  16        6.08       11.61      5.14 o
  -7   2  16        2.36        1.34      3.25 o
  -6   2  16      279.15      263.32      6.38 o
  -5   2  16     3361.23     3269.49     39.86 o
  -4   2  16        7.34       18.05      2.16 o
  -3   2  16       32.26       33.47      2.15 o
  -2   2  16      520.44      527.36      7.27 o
  -1   2  16       51.61       43.77      5.88 o
   0   2  16      963.37     1075.65     16.77 o
   1   2  16     1242.81     1225.99     14.63 o
   2   2  16      335.94      321.53      5.61 o
   3   2  16      255.76      264.53      5.35 o
   4   2  16      166.94      176.33      4.42 o
   5   2  16      231.65      225.15      5.54 o
   6   2  16      550.01      555.66      9.99 o
   7   2  16       80.35       82.09      4.69 o
   8   2  16       33.44       27.44      4.72 o
   9   2  16        2.06       -2.98      7.55 o
  10   2  16        6.68        8.24      6.49 o
  11   2  16       12.26       15.11      8.03 o
  12   2  16        0.84       -5.29      8.32 o
 -13   3  16       28.03       36.41     12.73 o
 -12   3  16       22.77       23.94     18.85 o
 -11   3  16       71.93       94.15     22.49 o
 -10   3  16       49.15       46.02      9.90 o
  -9   3  16       17.48       18.79      6.20 o
  -8   3  16       39.00       37.67      7.81 o
  -7   3  16       72.19       71.43      5.59 o
  -6   3  16       59.53       57.72      4.25 o
  -5   3  16       16.68       10.85      2.79 o
  -4   3  16       25.86       30.63      2.37 o
  -3   3  16      253.73      248.95      4.64 o
  -2   3  16     1184.28     1333.92     16.05 o
  -1   3  16      765.50      746.33      9.19 o
   0   3  16      847.71      749.17      9.88 o
   1   3  16       13.62       21.50      2.19 o
   2   3  16     1137.68     1090.54     12.94 o
   3   3  16      138.89      118.99      4.25 o
   4   3  16      157.65      144.11      6.13 o
   5   3  16     1059.44     1068.21     15.17 o
   6   3  16       20.78       21.91      3.49 o
   7   3  16      108.01      115.49      5.74 o
   8   3  16        2.36        4.19      4.98 o
   9   3  16        3.41        0.95      6.23 o
  10   3  16       11.76        7.66      6.74 o
  11   3  16        4.38       -3.64      6.91 o
  12   3  16        9.61       13.22     14.35 o
 -13   4  16        5.68        8.81     10.25 o
 -12   4  16        2.75       -1.90     10.77 o
 -11   4  16       23.01       33.20     10.98 o
 -10   4  16       91.24       75.13     11.54 o
  -9   4  16       90.18       84.63      8.52 o
  -8   4  16      178.19      176.70      9.90 o
  -7   4  16      355.55      346.03     10.42 o
  -6   4  16      208.72      199.87      7.64 o
  -5   4  16      519.12      462.55      9.44 o
  -4   4  16      246.75      220.56      5.64 o
  -3   4  16      248.48      275.58      9.30 o
  -2   4  16        2.32        4.08      1.88 o
  -1   4  16      719.99      742.46     10.40 o
   0   4  16      395.48      409.46      7.04 o
   1   4  16      503.97      491.58      8.11 o
   2   4  16      424.50      380.10      7.34 o
   3   4  16      231.21      230.17      6.44 o
   4   4  16      307.12      291.02      7.22 o
   5   4  16       29.35       26.11      3.82 o
   6   4  16      219.04      258.94      7.91 o
   7   4  16       63.72       59.92      7.65 o
   8   4  16      208.75      181.89      8.44 o
   9   4  16       14.47       13.36      8.87 o
  10   4  16        1.27       -0.13     12.05 o
  11   4  16        3.44       -0.30      8.32 o
  12   4  16        8.12        3.98      7.78 o
 -13   5  16       14.50       12.36     11.13 o
 -12   5  16        2.85        5.35     10.22 o
 -11   5  16        9.79       12.58      9.59 o
 -10   5  16       34.01       40.49     11.31 o
  -9   5  16       31.64       33.14      7.25 o
  -8   5  16      269.72      264.80     18.40 o
  -7   5  16       54.48       43.30      6.20 o
  -6   5  16     1332.86     1274.76     22.36 o
  -5   5  16        0.03       -3.05      3.05 o
  -4   5  16       18.85       20.47      3.20 o
  -3   5  16      424.94      401.68      7.81 o
  -2   5  16      111.94      118.46      4.74 o
  -1   5  16     2414.90     2276.33     24.35 o
   0   5  16     1603.80     1558.29     16.74 o
   1   5  16      134.21      132.48      5.38 o
   2   5  16       92.20       99.38      7.42 o
   3   5  16       49.18       42.72      3.78 o
   4   5  16      407.16      407.58     10.52 o
   5   5  16      143.87      153.27      9.80 o
   6   5  16        2.47       -0.30      4.04 o
   7   5  16        7.77       -2.96      4.26 o
   8   5  16       35.06       25.53      6.72 o
   9   5  16        7.96       14.86      6.93 o
  10   5  16       41.92       37.58      8.60 o
  11   5  16        8.08       12.77      7.75 o
 -12   6  16        1.16        1.87     14.02 o
 -11   6  16       24.44       29.49     11.95 o
 -10   6  16       40.16       26.64     12.67 o
  -9   6  16       14.93       25.67      7.86 o
  -8   6  16       50.93       70.16      8.29 o
  -7   6  16       98.23       74.37      8.53 o
  -6   6  16      108.87      121.17      6.90 o
  -5   6  16      174.03      135.70      6.68 o
  -4   6  16        9.21       19.51      3.56 o
  -3   6  16      479.13      432.73      8.75 o
  -2   6  16     1103.83      999.36     14.52 o
  -1   6  16      908.68      900.76     13.36 o
   0   6  16      873.79      814.60     11.79 o
   1   6  16     4311.07     4243.18     47.23 o
   2   6  16      299.83      315.98      8.95 o
   3   6  16      246.48      226.50      7.00 o
   4   6  16      100.78       83.46      5.06 o
   5   6  16       31.24       37.14      4.89 o
   6   6  16        9.48        7.06      4.42 o
   7   6  16       75.96       88.18      6.74 o
   8   6  16       16.37       10.96      9.62 o
   9   6  16        0.29        7.49      7.39 o
  10   6  16        1.47       -2.75      7.04 o
  11   6  16       12.26       25.84      9.02 o
 -12   7  16        0.04        8.37     10.92 o
 -11   7  16        0.04       -3.37     10.58 o
 -10   7  16       77.76       83.09     13.24 o
  -9   7  16        3.03       -8.11      8.11 o
  -8   7  16      205.62      204.66     12.37 o
  -7   7  16       84.04       81.05      8.49 o
  -6   7  16      290.06      299.91     10.44 o
  -5   7  16      566.10      554.08     13.79 o
  -4   7  16       70.16       66.54      5.42 o
  -3   7  16       11.63       13.41      3.19 o
  -2   7  16      795.68      709.74     13.03 o
  -1   7  16      391.95      406.99     10.90 o
   0   7  16        5.07        3.45      2.80 o
   1   7  16       29.67       24.80      3.46 o
   2   7  16      143.78      140.63      6.40 o
   3   7  16       10.46       11.43      4.04 o
   4   7  16        5.74       -1.92      3.79 o
   5   7  16      340.84      326.78     10.29 o
   6   7  16        9.85       11.52      4.89 o
   7   7  16        2.19       -2.76      4.94 o
   8   7  16        2.16        3.09      7.01 o
   9   7  16        0.19       -7.08      7.08 o
  10   7  16        2.24       -7.49      7.49 o
  11   7  16        0.00       14.93     12.70 o
 -11   8  16        2.68        1.02     10.73 o
 -10   8  16       48.97       32.47     15.67 o
  -9   8  16       11.06        9.34      9.88 o
  -8   8  16       97.01      107.83     10.60 o
  -7   8  16       54.48       53.79      8.38 o
  -6   8  16       57.58       74.36      8.36 o
  -5   8  16       29.00       23.31      5.32 o
  -4   8  16      489.36      487.48     13.07 o
  -3   8  16      306.31      252.39      8.19 o
  -2   8  16      208.35      176.29      7.01 o
  -1   8  16       22.36       22.31      4.09 o
   0   8  16        0.44       10.08      3.81 o
   1   8  16      109.07      110.56      6.10 o
   2   8  16        2.91        0.39      3.84 o
   3   8  16        3.85        2.87      3.52 o
   4   8  16        1.58       -0.17      3.75 o
   5   8  16        0.00       -4.46      4.46 o
   6   8  16      153.70      151.19      8.56 o
   7   8  16        0.31        0.78      5.93 o
   8   8  16       57.77       66.03     18.05 o
   9   8  16       11.08       17.52      8.22 o
  10   8  16        0.54       -4.36      7.94 o
 -11   9  16        1.58       -3.17     15.33 o
 -10   9  16       27.42       20.77     11.64 o
  -9   9  16      130.39      121.49     26.61 o
  -8   9  16       97.92       98.07     11.04 o
  -7   9  16        3.28       13.33      7.36 o
  -6   9  16        0.09        4.16      7.25 o
  -5   9  16       29.42       21.35      7.15 o
  -4   9  16       55.28       43.05      8.11 o
  -3   9  16        0.26       -1.53      4.87 o
  -2   9  16      321.01      281.48      9.30 o
  -1   9  16      118.92      104.76      6.46 o
   0   9  16      472.63      452.86     17.35 o
   1   9  16       25.35       38.44      4.80 o
   2   9  16        1.12       -3.74      3.74 o
   3   9  16       83.23       84.37      6.49 o
   4   9  16      123.59      125.71      7.71 o
   5   9  16       10.67       10.87      5.40 o
   6   9  16       21.40       38.05      7.26 o
   7   9  16        2.15        5.25      6.46 o
   8   9  16        0.33        0.07      7.42 o
   9   9  16        4.03        2.34      8.88 o
 -10  10  16        2.53        2.55     10.08 o
  -9  10  16        1.56       -5.32     12.39 o
  -8  10  16        2.38        7.60      8.28 o
  -7  10  16        1.12        4.12      7.91 o
  -6  10  16       25.11       15.62      7.64 o
  -5  10  16       29.61       39.93      8.58 o
  -4  10  16       59.51       78.67      9.20 o
  -3  10  16      199.16      190.72     21.31 o
  -2  10  16      229.67      216.10     10.01 o
  -1  10  16      136.71      130.06      8.53 o
   0  10  16       70.91      101.88      8.86 o
   1  10  16       86.53       88.25      7.67 o
   2  10  16       20.50       25.21      6.46 o
   3  10  16        1.46       -2.55      4.53 o
   4  10  16        3.21       12.29      5.52 o
   5  10  16       11.07       16.48      6.90 o
   6  10  16        5.94       -6.07      6.07 o
   7  10  16       27.83       28.09      8.83 o
   8  10  16       13.89       16.40      9.53 o
   9  10  16        5.26        3.24     11.42 o
  -9  11  16        1.27        7.28     10.50 o
  -8  11  16        0.61        6.65     10.78 o
  -7  11  16       44.10       53.35     10.15 o
  -6  11  16        1.59        7.77      9.89 o
  -5  11  16        8.73       -4.29      7.76 o
  -4  11  16      159.82      170.07     12.23 o
  -3  11  16       11.85        7.35      7.23 o
  -2  11  16       31.24       39.35      8.37 o
  -1  11  16       31.33       29.89      6.63 o
   0  11  16        2.18        5.33      5.54 o
   1  11  16       56.46       51.41      7.55 o
   2  11  16       83.40       86.64      8.97 o
   3  11  16       15.14        6.65      5.31 o
   4  11  16       92.12       96.53      8.29 o
   5  11  16        4.57        6.98      6.73 o
   6  11  16        0.04        0.04      8.06 o
   7  11  16        0.30        1.82      8.60 o
   8  11  16        7.20       14.05     13.78 o
  -7  12  16       29.66       48.85     14.96 o
  -6  12  16       16.28       22.57      9.23 o
  -5  12  16       27.99       37.81     13.30 o
  -4  12  16        1.57        1.19     15.53 o
  -3  12  16        3.71        6.91      8.48 o
  -2  12  16       25.21       27.14      8.81 o
  -1  12  16        2.06        3.55      7.54 o
   0  12  16       44.10       59.80      7.92 o
   1  12  16        2.28        0.68      6.39 o
   2  12  16       12.38        7.37      6.93 o
   3  12  16        1.53        2.52      7.42 o
   4  12  16        0.38        0.87      6.30 o
   5  12  16       39.12       44.25      9.99 o
   6  12  16        9.31       29.53     24.32 o
  -6  13  16        1.78       15.65     10.45 o
  -5  13  16        6.11        3.92      8.80 o
  -4  13  16        3.12       14.41      9.33 o
  -3  13  16       99.65      101.80     12.10 o
  -2  13  16        5.29        7.44      8.72 o
  -1  13  16       16.92       22.15     12.66 o
   0  13  16        0.66        5.20      8.33 o
   1  13  16       21.09       16.42     11.64 o
   2  13  16        8.37       12.92      7.66 o
   3  13  16        7.34        5.39      7.46 o
   4  13  16        2.06       -8.01      8.40 o
  -3  14  16        2.92       16.97     15.40 o
  -2  14  16       14.27        3.03      8.31 o
  -1  14  16        0.95        0.84      7.82 o
   0  14  16        6.68       12.79      8.47 o
   1  14  16        0.19        6.97     15.67 o
 -13   0  17        1.62        6.42     15.06 o
 -11   0  17        4.05       22.90     13.31 o
  -9   0  17       12.40        4.39      9.52 o
  -7   0  17     1305.26     1260.50     24.60 o
  -5   0  17        0.77        2.05      2.72 o
  -3   0  17     1747.27     1684.45     25.00 o
  -1   0  17      455.22      467.26      6.43 o
   1   0  17      863.17      863.25     13.36 o
   3   0  17        1.59       -1.31      1.62 o
   5   0  17      530.16      504.25     11.41 o
   7   0  17       19.59       36.47      6.45 o
   9   0  17       25.07       30.31      8.07 o
  11   0  17       10.68       21.41     13.91 o
 -13   1  17       27.23       48.71     13.23 o
 -12   1  17        0.86       -8.45      8.50 o
 -11   1  17       47.39       60.48     11.24 o
 -10   1  17       13.76       12.64      8.34 o
  -9   1  17        0.46       -4.06      7.97 o
  -8   1  17       78.49       73.50     16.52 o
  -7   1  17       85.38       94.80      5.14 o
  -6   1  17      431.15      409.08      7.88 o
  -5   1  17       21.43       23.39      2.96 o
  -4   1  17        8.48        8.21      1.83 o
  -3   1  17     2190.04     2303.84     21.85 o
  -2   1  17      796.80      753.87      9.42 o
  -1   1  17      324.20      300.56      4.20 o
   0   1  17      874.82      979.08     11.72 o
   1   1  17      874.53      902.54      9.50 o
   2   1  17      367.53      371.59      5.58 o
   3   1  17      103.70      107.35      2.94 o
   4   1  17      170.97      167.86      4.30 o
   5   1  17      572.27      520.70      9.60 o
   6   1  17      148.13      147.10      5.81 o
   7   1  17      203.31      179.60      6.72 o
   8   1  17        7.28        6.52      4.19 o
   9   1  17       45.86       56.42      8.19 o
  10   1  17        3.37        6.10      6.77 o
  11   1  17       40.35       36.62     14.25 o
  12   1  17        9.48       23.26     15.50 o
 -13   2  17       10.07        0.89     10.61 o
 -12   2  17        0.13       15.54     10.27 o
 -11   2  17       70.00       54.08     11.33 o
 -10   2  17      156.90      193.56     14.56 o
  -9   2  17        4.24       -1.64      6.76 o
  -8   2  17      122.11      127.05      8.32 o
  -7   2  17        8.12        5.08      3.53 o
  -6   2  17      278.12      279.73      7.45 o
  -5   2  17       89.48       92.38      3.61 o
  -4   2  17      856.62      780.33     10.05 o
  -3   2  17      433.50      426.19      6.10 o
  -2   2  17     1323.92     1341.53     15.45 o
  -1   2  17      717.42      706.55     10.98 o
   0   2  17       27.58       35.43      4.77 o
   1   2  17       57.68       76.27      2.70 o
   2   2  17      342.58      346.85      5.64 o
   3   2  17       33.72       40.83      2.49 o
   4   2  17      653.18      608.19      9.40 o
   5   2  17      299.00      307.37      6.95 o
   6   2  17      183.77      187.96      6.07 o
   7   2  17       17.21       18.59      3.92 o
   8   2  17      197.39      230.32     12.22 o
   9   2  17        2.83       -2.34      6.06 o
  10   2  17       56.67       84.23      9.26 o
  11   2  17        0.10       -1.76      7.28 o
  12   2  17        0.10        8.81     16.75 o
 -13   3  17        0.15       13.06     10.92 o
 -12   3  17        1.32        9.22     10.65 o
 -11   3  17        0.13       -7.78      7.78 o
 -10   3  17       25.31       16.88      8.68 o
  -9   3  17       40.70       31.99      8.41 o
  -8   3  17       45.55       54.26      6.73 o
  -7   3  17     2063.25     1910.37     30.24 o
  -6   3  17       18.33       25.91      3.59 o
  -5   3  17      119.19      118.64      4.86 o
  -4   3  17       71.72       68.25      3.31 o
  -3   3  17       58.71       74.42      3.41 o
  -2   3  17      661.66      688.80      9.56 o
  -1   3  17        2.97        4.28      2.17 o
   0   3  17      486.50      480.54      7.12 o
   1   3  17      199.37      207.12      4.66 o
   2   3  17        0.45        3.83      1.81 o
   3   3  17       16.14       18.19      2.66 o
   4   3  17       77.68       92.55      4.93 o
   5   3  17       79.07       82.06      4.51 o
   6   3  17      522.20      507.54      9.68 o
   7   3  17       22.57       28.11      4.63 o
   8   3  17       11.08        5.88      5.00 o
   9   3  17        3.38       -5.65      5.65 o
  10   3  17        0.75       -4.67     10.70 o
  11   3  17        7.74        7.35      7.30 o
  12   3  17        0.48       -0.41      7.75 o
 -13   4  17        0.10       -2.97     24.82 o
 -12   4  17        3.62       -9.43      9.43 o
 -11   4  17       12.31       21.91     10.56 o
 -10   4  17        7.40        0.81      8.52 o
  -9   4  17       72.23       80.20     10.64 o
  -8   4  17      137.82      141.85      9.17 o
  -7   4  17       58.17       55.37      5.34 o
  -6   4  17      232.19      208.13      7.68 o
  -5   4  17       96.58      102.13      5.42 o
  -4   4  17        0.04       -0.57      2.37 o
  -3   4  17     1657.71     1590.82     21.29 o
  -2   4  17        0.10        1.51      1.81 o
  -1   4  17      434.11      435.91      8.21 o
   0   4  17     2268.21     2189.58     25.12 o
   1   4  17      141.87      123.70      4.88 o
   2   4  17      899.50      855.72     12.28 o
   3   4  17      307.29      300.59      6.91 o
   4   4  17       17.22       11.54      3.10 o
   5   4  17       18.28       19.49      3.62 o
   6   4  17       76.59      110.01      5.72 o
   7   4  17        1.87        6.67      4.23 o
   8   4  17       33.60       55.64      6.63 o
   9   4  17       10.82        7.15      6.60 o
  10   4  17        0.57       -3.43      6.54 o
  11   4  17       20.56       10.81      7.75 o
  12   4  17        3.36       27.76     12.02 o
 -13   5  17        0.81       15.27     15.40 o
 -12   5  17        2.89       14.75     10.83 o
 -11   5  17       10.13       10.37     10.31 o
 -10   5  17       45.02       81.52     12.13 o
  -9   5  17       57.03       65.76     18.07 o
  -8   5  17        1.24        3.94      5.64 o
  -7   5  17       95.08       96.18      7.17 o
  -6   5  17       26.67       40.32      6.16 o
  -5   5  17       86.66       78.35      5.25 o
  -4   5  17        0.26        1.18      2.62 o
  -3   5  17      773.14      724.20     11.32 o
  -2   5  17     1433.29     1321.06     17.18 o
  -1   5  17      750.89      703.10     10.74 o
   0   5  17      168.39      192.96      6.07 o
   1   5  17      278.15      270.16      7.52 o
   2   5  17      132.68      125.62      8.48 o
   3   5  17      970.03      919.36     14.01 o
   4   5  17       58.22       72.98      4.59 o
   5   5  17       93.30      107.40      5.62 o
   6   5  17      124.97      122.65      6.77 o
   7   5  17       40.76       42.35      5.40 o
   8   5  17        1.90        9.04      5.50 o
   9   5  17       36.60       27.69      7.58 o
  10   5  17        1.90        6.52      7.33 o
  11   5  17        0.01        1.91      7.57 o
 -12   6  17        1.95        3.33     10.74 o
 -11   6  17       23.15       30.38     11.49 o
 -10   6  17      200.60      207.53     16.60 o
  -9   6  17        1.59       12.68     15.23 o
  -8   6  17      295.13      321.80     13.94 o
  -7   6  17      196.12      179.22     10.32 o
  -6   6  17        9.98        2.43      4.03 o
  -5   6  17        0.33       -2.82      3.40 o
  -4   6  17       25.73       31.26      3.86 o
  -3   6  17        3.01        2.07      3.19 o
  -2   6  17      242.36      223.84      9.19 o
  -1   6  17       25.71       26.81      3.23 o
   0   6  17       65.85       67.78      3.90 o
   1   6  17      735.75      715.68     11.83 o
   2   6  17      709.50      680.39     13.27 o
   3   6  17      119.99      124.72      5.56 o
   4   6  17      121.81      109.29      5.49 o
   5   6  17       72.92       63.58      5.59 o
   6   6  17       51.95       44.42      5.55 o
   7   6  17       80.26       88.94      9.53 o
   8   6  17        4.77        7.52      6.29 o
   9   6  17       22.43       38.17      8.38 o
  10   6  17        1.90        7.46      7.72 o
  11   6  17        7.25        0.49      7.77 o
 -12   7  17        2.70       -6.50      9.46 o
 -11   7  17        2.19       -9.45      9.45 o
 -10   7  17       39.93       28.46     11.19 o
  -9   7  17       28.39       27.56     10.24 o
  -8   7  17        0.22        9.00      6.99 o
  -7   7  17       14.13       24.31      7.12 o
  -6   7  17        5.03        1.68      4.56 o
  -5   7  17       34.64       46.77      5.31 o
  -4   7  17       44.69       53.48      5.22 o
  -3   7  17        7.56       10.66      3.60 o
  -2   7  17      119.75      119.93      6.46 o
  -1   7  17        4.02        2.22      3.03 o
   0   7  17      395.79      382.13     10.09 o
   1   7  17        0.01       -2.72      2.72 o
   2   7  17      290.30      276.94     10.05 o
   3   7  17      228.45      212.68      7.84 o
   4   7  17        0.02        0.04      3.94 o
   5   7  17        0.02        7.45      4.75 o
   6   7  17        8.54        8.27      6.91 o
   7   7  17       21.72       16.69      5.94 o
   8   7  17       38.91       43.74     10.33 o
   9   7  17       10.88       -2.75      6.87 o
  10   7  17        4.18        2.15      7.51 o
 -11   8  17        5.25       -3.91      9.80 o
 -10   8  17       15.66       16.07     11.33 o
  -9   8  17      109.71       67.65     12.57 o
  -8   8  17       24.59       35.75      8.42 o
  -7   8  17       22.47       27.90      7.91 o
  -6   8  17       73.99       84.29      8.85 o
  -5   8  17        0.46       -4.41      4.41 o
  -4   8  17      489.19      433.61     12.30 o
  -3   8  17      187.88      201.24      7.59 o
  -2   8  17      156.89      158.28      6.80 o
  -1   8  17       10.77       12.94      6.02 o
   0   8  17      674.56      631.18     12.93 o
   1   8  17       16.55       12.31      3.79 o
   2   8  17       10.74        9.30      4.07 o
   3   8  17      503.72      474.82     12.72 o
   4   8  17       69.88       64.05      5.36 o
   5   8  17        6.44        3.64      4.83 o
   6   8  17       26.14       21.52      5.73 o
   7   8  17       33.28       47.20      8.61 o
   8   8  17       24.64       22.64      8.20 o
   9   8  17       12.22        4.83      8.01 o
  10   8  17        3.85       11.50      8.61 o
 -10   9  17       16.29       -1.43     10.78 o
  -9   9  17        1.89       -3.54      9.90 o
  -8   9  17        3.11        0.04     13.07 o
  -7   9  17       75.91       91.34     10.21 o
  -6   9  17      149.12      150.03     11.19 o
  -5   9  17        0.31       10.71      8.46 o
  -4   9  17       71.75       76.62      8.65 o
  -3   9  17        0.57       -4.35      5.20 o
  -2   9  17       25.78       29.58      4.96 o
  -1   9  17       13.63       10.01      4.53 o
   0   9  17      391.86      377.92     10.63 o
   1   9  17       70.99       67.02      5.47 o
   2   9  17        0.32       -3.90      3.90 o
   3   9  17       91.78      109.49      7.17 o
   4   9  17      112.40      114.62      7.48 o
   5   9  17       24.23       29.36      5.98 o
   6   9  17       18.70       23.06      7.01 o
   7   9  17        4.70       12.26      7.57 o
   8   9  17        0.60        4.18      7.46 o
   9   9  17        1.44        4.89      8.50 o
 -10  10  17        0.70       10.54     15.33 o
  -9  10  17       17.10       -2.10     11.06 o
  -8  10  17        5.59       -9.52      9.64 o
  -7  10  17       53.56       54.52      9.35 o
  -6  10  17        0.59       -3.18      6.88 o
  -5  10  17        0.04       -6.48      6.48 o
  -4  10  17      136.14      142.59     10.91 o
  -3  10  17        9.91       17.15      7.16 o
  -2  10  17       39.33       34.48      6.25 o
  -1  10  17       66.72       55.40      6.84 o
   0  10  17       39.13       42.40      7.64 o
   1  10  17       92.73       89.70      7.83 o
   2  10  17        0.28       -0.52      4.93 o
   3  10  17       72.34       85.39      6.47 o
   4  10  17       74.79       97.95      7.72 o
   5  10  17        0.00        0.95      5.68 o
   6  10  17        7.91        8.76      7.40 o
   7  10  17       24.54       16.17      8.46 o
   8  10  17        0.68       15.21      8.89 o
  -9  11  17        5.27      -12.83     12.83 o
  -8  11  17        1.57        6.79     10.69 o
  -7  11  17        4.94       -1.13      9.67 o
  -6  11  17        1.05       -3.63      7.72 o
  -5  11  17      115.63      161.63     12.47 o
  -4  11  17        7.99       13.45      8.05 o
  -3  11  17        0.55        3.90      7.26 o
  -2  11  17       88.87      114.57     10.58 o
  -1  11  17       24.60       24.89      6.68 o
   0  11  17        6.35        2.93      7.08 o
   1  11  17        0.05       -4.50      5.71 o
   2  11  17       11.82       18.62      6.57 o
   3  11  17        4.50       -2.17      4.94 o
   4  11  17        4.60       10.84      6.09 o
   5  11  17       76.79       76.20     10.37 o
   6  11  17        0.03       -4.03      7.50 o
   7  11  17       46.71       32.12     13.41 o
  -7  12  17        0.00       -8.54      8.54 o
  -6  12  17        7.83       16.42     11.30 o
  -5  12  17        0.22       -0.17      9.97 o
  -4  12  17       47.11       82.70     10.85 o
  -3  12  17       44.98       48.81      9.58 o
  -2  12  17        9.52        4.67      7.93 o
  -1  12  17       13.56       11.16     12.56 o
   0  12  17       85.61       99.52     11.63 o
   1  12  17       14.92       10.51      6.73 o
   2  12  17       36.02       32.33      7.61 o
   3  12  17       38.40       22.69      7.73 o
   4  12  17        1.57       12.30      7.20 o
   5  12  17        0.28       -6.39      6.39 o
   6  12  17        7.21       16.69     10.39 o
  -5  13  17       10.13       12.52     10.26 o
  -4  13  17       32.15       42.66     12.76 o
  -3  13  17       14.00       18.99     13.98 o
  -2  13  17        0.03       -4.53      8.33 o
  -1  13  17        0.06        8.16      8.26 o
   0  13  17       60.13       45.89     13.22 o
   1  13  17        8.68       -8.06      8.06 o
   2  13  17        5.92        2.27      8.12 o
   3  13  17        6.24       -2.78      8.00 o
   4  13  17        3.73        9.54      9.23 o
  -2  14  17        0.02        3.05     12.63 o
  -1  14  17        0.24       -3.72     10.06 o
   0  14  17        1.77       -4.45      8.43 o
 -12   0  18       93.36      117.46     19.52 o
 -10   0  18       39.01       32.69     13.58 o
  -8   0  18      151.16      137.66     15.20 o
  -6   0  18      425.01      450.03     12.19 o
  -4   0  18      116.71      118.45      4.02 o
  -2   0  18      160.80      156.64      3.94 o
   0   0  18     3795.20     3847.77     56.35 o
   2   0  18      782.57      779.80     23.56 o
   4   0  18        0.08       -2.64      2.64 o
   6   0  18      119.91      154.50      8.28 o
   8   0  18       46.41       38.66      6.61 o
  10   0  18       18.17        8.67      8.45 o
  12   0  18        6.49       32.90     15.20 o
 -13   1  18        0.06      -10.06     11.92 o
 -12   1  18        2.36        0.51      9.15 o
 -11   1  18      132.65      142.72     14.13 o
 -10   1  18      383.60      367.28     18.77 o
  -9   1  18      437.29      423.84     18.48 o
  -8   1  18      170.49      157.12     11.42 o
  -7   1  18      139.94      134.80      6.77 o
  -6   1  18      462.20      443.56      9.25 o
  -5   1  18      153.32      157.84      5.24 o
  -4   1  18      849.95      871.54     10.67 o
  -3   1  18       11.21        9.85      1.80 o
  -2   1  18     1177.24     1205.20     14.01 o
  -1   1  18      103.11       91.11      2.73 o
   0   1  18     1143.22     1204.18     14.12 o
   1   1  18      762.96      853.26      9.94 o
   2   1  18        8.50        6.48      1.48 o
   3   1  18       18.36       26.81      2.39 o
   4   1  18        6.14        7.85      2.25 o
   5   1  18       71.77       89.37      4.13 o
   6   1  18      199.64      212.91      8.06 o
   7   1  18       16.30       17.86      3.85 o
   8   1  18       57.46       56.32      5.54 o
   9   1  18        4.95        3.65      5.18 o
  10   1  18       19.25       23.39      7.56 o
  11   1  18        3.85       -5.21     13.44 o
  12   1  18        1.97        0.23      9.07 o
 -13   2  18       31.10       18.01     11.39 o
 -12   2  18       14.00       31.53     11.03 o
 -11   2  18        6.72       14.57      9.01 o
 -10   2  18        0.76        3.30      7.83 o
  -9   2  18       64.15       68.52      9.55 o
  -8   2  18       54.06       66.20     11.89 o
  -7   2  18     1302.70     1294.72     20.06 o
  -6   2  18       31.11       34.76      4.02 o
  -5   2  18      252.77      261.81     10.24 o
  -4   2  18     2592.49     2551.61     28.71 o
  -3   2  18        0.45        6.14      1.51 o
  -2   2  18      254.38      275.38      5.23 o
  -1   2  18       22.20       43.75      2.98 o
   0   2  18       98.60       89.63      4.22 o
   1   2  18        1.98        2.20      1.52 o
   2   2  18       70.65       69.34      2.70 o
   3   2  18      243.85      229.04      5.22 o
   4   2  18      401.81      418.09      8.66 o
   5   2  18      713.37      717.78     11.16 o
   6   2  18        7.58        6.47      3.47 o
   7   2  18        3.89        8.19      3.64 o
   8   2  18       16.89       26.65      4.87 o
   9   2  18       15.33       13.60      6.54 o
  10   2  18       11.25       -6.14      6.14 o
  11   2  18        0.25       -2.15      6.92 o
  12   2  18        0.51        2.24      8.12 o
 -13   3  18       32.01       35.12     16.11 o
 -12   3  18        0.29       -2.38      9.54 o
 -11   3  18        2.86       15.88      9.36 o
 -10   3  18       99.41       83.36     11.75 o
  -9   3  18        1.52        1.74      7.90 o
  -8   3  18      176.61      177.53     14.02 o
  -7   3  18       12.08       29.67      4.68 o
  -6   3  18      268.80      253.58      9.61 o
  -5   3  18     1955.68     1859.30     24.88 o
  -4   3  18      371.73      374.41      7.06 o
  -3   3  18       76.11       92.65      3.04 o
  -2   3  18      447.99      401.90      6.70 o
  -1   3  18       21.02       11.41      2.57 o
   0   3  18      110.97      107.03      4.22 o
   1   3  18     1267.34     1264.70     15.63 o
   2   3  18     1526.12     1430.42     16.30 o
   3   3  18      863.32      834.11     12.23 o
   4   3  18      101.64      111.39      4.70 o
   5   3  18       94.11       93.22      4.51 o
   6   3  18      115.93      130.53      5.78 o
   7   3  18        8.15        6.22      4.09 o
   8   3  18        2.21        7.00      5.03 o
   9   3  18        4.53       -0.91      6.04 o
  10   3  18       23.99       25.73      7.65 o
  11   3  18        5.94       11.40      7.70 o
  12   3  18        3.75       18.30      8.40 o
 -13   4  18        1.45        5.71     10.34 o
 -12   4  18       38.53       42.87     29.99 o
 -11   4  18        0.61       -2.89      9.12 o
 -10   4  18       21.60       13.48      9.16 o
  -9   4  18        7.72        0.31      7.53 o
  -8   4  18       16.48       11.15     10.64 o
  -7   4  18        3.65        2.79      4.08 o
  -6   4  18      109.58      129.68      6.44 o
  -5   4  18      186.01      188.18      6.13 o
  -4   4  18      372.06      326.06      8.15 o
  -3   4  18       10.48        7.95      2.38 o
  -2   4  18      531.04      475.02      7.00 o
  -1   4  18       13.68       21.35      2.23 o
   0   4  18        4.01       12.33      2.12 o
   1   4  18        0.72       -2.52      2.62 o
   2   4  18      195.92      194.05      5.33 o
   3   4  18      158.09      157.08      5.70 o
   4   4  18        0.00       -2.85      2.85 o
   5   4  18        4.28        3.26      3.38 o
   6   4  18       47.57       69.19      5.13 o
   7   4  18        8.55       10.54      4.85 o
   8   4  18        0.49       -4.86      4.86 o
   9   4  18        0.86       -3.35      6.24 o
  10   4  18        0.38       -2.56      6.56 o
  11   4  18        3.99       15.70     10.98 o
 -12   5  18       42.55       32.50     12.16 o
 -11   5  18      293.09      288.41     39.75 o
 -10   5  18       67.66       63.99     11.56 o
  -9   5  18       32.65       47.47     10.22 o
  -8   5  18       22.03       26.98      8.34 o
  -7   5  18        6.56        1.77      4.08 o
  -6   5  18        9.84       -0.47      3.41 o
  -5   5  18       17.33       18.99      5.60 o
  -4   5  18      640.86      600.28     11.33 o
  -3   5  18        9.78       14.86      2.92 o
  -2   5  18        0.65       -1.70      3.21 o
  -1   5  18       25.92       19.22      3.27 o
   0   5  18     2912.06     2646.53     30.96 o
   1   5  18      217.78      211.59      7.87 o
   2   5  18      104.40      112.48      5.35 o
   3   5  18        3.28        6.10      3.10 o
   4   5  18      121.88      109.10      5.27 o
   5   5  18      246.01      247.21      9.32 o
   6   5  18      104.51      107.41      6.69 o
   7   5  18       32.42       12.60      5.21 o
   8   5  18       55.48       65.46     10.02 o
   9   5  18        2.67        0.31      6.85 o
  10   5  18       40.97       45.57      8.99 o
  11   5  18        1.08       -4.73      6.50 o
 -12   6  18        0.45        0.78      9.35 o
 -11   6  18        0.80       -5.15      9.09 o
 -10   6  18        6.90        2.79      9.59 o
  -9   6  18        0.11       -5.96     13.04 o
  -8   6  18        1.98        9.94      8.17 o
  -7   6  18      171.64      188.29     10.38 o
  -6   6  18        5.41        4.62      3.97 o
  -5   6  18       28.19       23.24      4.85 o
  -4   6  18      107.72       99.52      5.13 o
  -3   6  18      184.48      155.70      5.42 o
  -2   6  18       21.20       24.08      3.16 o
  -1   6  18      862.83      833.16     12.77 o
   0   6  18      228.62      232.86      6.14 o
   1   6  18       34.17       29.44      4.06 o
   2   6  18      251.93      258.16      8.20 o
   3   6  18       69.26       81.30      4.89 o
   4   6  18       28.30       18.65      4.32 o
   5   6  18       61.71       54.47      5.44 o
   6   6  18        0.75       -0.19      4.41 o
   7   6  18       43.71       29.83      6.16 o
   8   6  18        0.50        0.54      6.44 o
   9   6  18       23.36        8.24     10.01 o
  10   6  18        6.07        6.30      7.42 o
  11   6  18        0.55        2.33      8.35 o
 -12   7  18        6.15       16.42     26.99 o
 -11   7  18       20.77       30.73     11.80 o
 -10   7  18        2.58       -5.98      9.47 o
  -9   7  18        9.96        6.11     11.96 o
  -8   7  18       58.71       59.02     10.82 o
  -7   7  18      178.42      191.85     12.44 o
  -6   7  18        2.07        0.71      4.29 o
  -5   7  18       25.36        6.99      4.39 o
  -4   7  18       10.55       14.70      4.20 o
  -3   7  18       20.20       22.81      4.39 o
  -2   7  18       85.84       90.03      4.68 o
  -1   7  18       18.10       19.36      3.41 o
   0   7  18        5.11       10.91      3.18 o
   1   7  18      143.43      152.80      5.56 o
   2   7  18      163.63      172.15      7.90 o
   3   7  18       14.99       10.93      6.15 o
   4   7  18      220.43      237.61      9.73 o
   5   7  18      332.75      327.57     10.41 o
   6   7  18       10.14       -0.42      5.17 o
   7   7  18       25.19       37.25      6.62 o
   8   7  18       46.56       61.05     11.69 o
   9   7  18        3.49       11.86      7.79 o
  10   7  18        4.62        9.53     10.98 o
 -11   8  18        7.92       -4.67      9.53 o
 -10   8  18       26.68       16.88     20.53 o
  -9   8  18        0.83       14.34      9.92 o
  -8   8  18        1.17       -8.16      8.16 o
  -7   8  18       38.51       42.81      9.65 o
  -6   8  18      205.45      188.93     11.15 o
  -5   8  18       66.66       55.68      6.26 o
  -4   8  18       14.95       19.82      5.00 o
  -3   8  18      396.22      388.92     10.18 o
  -2   8  18        7.21        3.27      3.78 o
  -1   8  18        0.10       -3.56      3.56 o
   0   8  18       18.60       19.32      5.30 o
   1   8  18       52.41       45.87      4.50 o
   2   8  18       61.77       74.55      5.72 o
   3   8  18      139.15      143.85      7.85 o
   4   8  18        7.20        4.61      4.15 o
   5   8  18       91.87      103.13      9.25 o
   6   8  18        8.55        3.56      6.45 o
   7   8  18       34.53       54.82      9.17 o
   8   8  18        1.46       -7.39      7.86 o
   9   8  18        3.31        7.68     14.56 o
  10   8  18        0.75        4.34      7.94 o
 -10   9  18        7.40        1.66     11.52 o
  -9   9  18       16.64       12.28     14.76 o
  -8   9  18       12.88       10.00      9.47 o
  -7   9  18        8.43        5.69      9.41 o
  -6   9  18      307.07      305.92     14.61 o
  -5   9  18      513.72      486.06     18.69 o
  -4   9  18       25.99       24.62      5.86 o
  -3   9  18      104.95      106.92      6.52 o
  -2   9  18        5.54        9.75      4.50 o
  -1   9  18       26.08       24.80      4.91 o
   0   9  18      207.28      244.79      9.04 o
   1   9  18      164.37      148.57      6.95 o
   2   9  18      140.66      168.45      7.41 o
   3   9  18       13.88        0.05      4.41 o
   4   9  18       62.87       74.04      9.63 o
   5   9  18        2.72        1.41      5.58 o
   6   9  18       49.34       46.02      8.21 o
   7   9  18        7.19        7.76     14.12 o
   8   9  18        2.56       -7.41      7.41 o
   9   9  18       12.24       16.55      8.48 o
  -9  10  18        5.12       -0.81     10.22 o
  -8  10  18       70.62       69.86     13.11 o
  -7  10  18        1.80       -4.48      9.41 o
  -6  10  18        6.74       18.08      9.48 o
  -5  10  18        0.00       -5.55      6.86 o
  -4  10  18        4.17       16.58      7.19 o
  -3  10  18       57.28       35.62      7.92 o
  -2  10  18       86.01       86.43      7.73 o
  -1  10  18        0.48       -0.21      5.62 o
   0  10  18       68.13       81.19      7.80 o
   1  10  18        7.53        3.61      5.61 o
   2  10  18       59.40       38.84      6.12 o
   3  10  18       48.88       72.07      6.46 o
   4  10  18        0.01        0.78      5.34 o
   5  10  18       17.28       32.60      7.05 o
   6  10  18        1.50        6.02      7.71 o
   7  10  18        4.28       15.40      8.36 o
   8  10  18        3.28       10.06      8.60 o
  -8  11  18       15.09       35.71     11.38 o
  -7  11  18        0.65        7.13     10.47 o
  -6  11  18        0.46       -2.48     14.59 o
  -5  11  18        6.16       11.33     24.22 o
  -4  11  18       25.40       19.86     10.41 o
  -3  11  18        3.87       -4.53      6.68 o
  -2  11  18        8.84       -1.21      6.77 o
  -1  11  18       84.74      101.64      8.56 o
   0  11  18        0.08       -3.58      5.71 o
   1  11  18       18.90        8.34      6.15 o
   2  11  18        6.13       -5.34      5.97 o
   3  11  18        0.29        0.51      4.96 o
   4  11  18       37.63       35.83      7.64 o
   5  11  18       19.15       34.75      8.72 o
   6  11  18        0.52       -7.75      7.75 o
   7  11  18       20.05       60.63     23.37 o
  -7  12  18       23.33       24.22     12.09 o
  -6  12  18        4.59       22.51     11.26 o
  -5  12  18        2.76        3.62     11.55 o
  -4  12  18       54.19       90.60     14.12 o
  -3  12  18        2.41        6.03     16.55 o
  -2  12  18       10.68        9.45      8.47 o
  -1  12  18        2.64       -7.49      7.54 o
   0  12  18        9.81       15.59      7.10 o
   1  12  18       16.81       17.04      7.60 o
   2  12  18       11.20        3.85      8.33 o
   3  12  18        5.61        9.54      8.27 o
   4  12  18        8.41       16.99      7.67 o
   5  12  18        0.04        5.12      7.18 o
   6  12  18        4.94       26.01     13.10 o
  -5  13  18       19.24       52.11     24.38 o
  -4  13  18       44.26       59.82     13.38 o
  -3  13  18       40.32       58.27     13.17 o
  -2  13  18       11.13       -2.77     11.72 o
  -1  13  18        3.79       -5.40     11.85 o
   0  13  18       26.37       26.39     11.32 o
   1  13  18        0.13      -13.78     17.16 o
   2  13  18        9.93       -3.03      8.06 o
   3  13  18       18.75       32.19      9.30 o
   4  13  18        0.73      -10.88     11.89 o
 -13   0  19       52.16       54.04     17.63 o
 -11   0  19       13.14       28.78     14.12 o
  -9   0  19       90.26       82.54     13.98 o
  -7   0  19        6.04       14.17      5.60 o
  -5   0  19      444.37      405.66     12.93 o
  -3   0  19      109.46       99.44      3.87 o
  -1   0  19      666.51      555.83      7.64 o
   1   0  19     1131.61     1066.02     17.76 o
   3   0  19       94.42      119.28      6.02 o
   5   0  19       37.46       40.75      5.07 o
   7   0  19      105.16       90.67      7.49 o
   9   0  19        0.11       -6.08      7.06 o
  11   0  19       10.59       12.90     12.70 o
 -13   1  19        0.18       -5.93     12.16 o
 -12   1  19       10.70       37.36     17.66 o
 -11   1  19       93.07      128.42     13.59 o
 -10   1  19      110.82      118.17     23.68 o
  -9   1  19      329.96      337.95     16.67 o
  -8   1  19      216.48      214.32     12.77 o
  -7   1  19        5.85        5.77      6.04 o
  -6   1  19      125.78      133.34      5.97 o
  -5   1  19      229.55      212.28      5.75 o
  -4   1  19        1.67        1.07      1.91 o
  -3   1  19      526.31      509.75      5.90 o
  -2   1  19      819.06      810.24     10.15 o
  -1   1  19     1593.45     1577.29     16.27 o
   0   1  19       10.16       23.57      5.27 o
   1   1  19       76.03       87.91      2.63 o
   2   1  19       30.65       30.90      1.99 o
   3   1  19      527.15      494.25      8.45 o
   4   1  19      245.72      222.24      6.03 o
   5   1  19       19.03       27.27      4.10 o
   6   1  19       65.92       55.80      4.32 o
   7   1  19       20.18       29.54      4.25 o
   8   1  19       35.16       39.70      5.17 o
   9   1  19       21.76       19.79      5.81 o
  10   1  19       27.82       29.57      7.72 o
  11   1  19        3.98        0.56      8.77 o
  12   1  19        0.03        3.46      9.54 o
 -13   2  19        5.23       13.59     11.52 o
 -12   2  19       21.80       24.80     15.50 o
 -11   2  19       13.36       21.70      9.45 o
 -10   2  19        0.01       -2.03      7.19 o
  -9   2  19       34.93       32.93      8.45 o
  -8   2  19       76.87       92.77      9.79 o
  -7   2  19      393.93      460.54     18.07 o
  -6   2  19     1389.75     1387.92     22.81 o
  -5   2  19       74.11       90.25      4.23 o
  -4   2  19     1495.69     1440.66     17.60 o
  -3   2  19      191.63      190.32      4.74 o
  -2   2  19     2391.61     2341.19     28.06 o
  -1   2  19      682.06      607.21      8.94 o
   0   2  19      804.61      756.29     14.10 o
   1   2  19      152.82      132.20      7.28 o
   2   2  19        9.73       24.55      2.10 o
   3   2  19       17.54       21.76      2.54 o
   4   2  19      447.87      439.75      7.96 o
   5   2  19      151.31      155.30      5.73 o
   6   2  19       88.24       91.88      7.05 o
   7   2  19       51.51       64.25      4.93 o
   8   2  19       28.45       22.07      4.80 o
   9   2  19       24.00       24.07      7.10 o
  10   2  19       25.72       22.16      7.63 o
  11   2  19        6.27       11.26      7.68 o
  12   2  19        5.16        3.78     13.24 o
 -13   3  19        0.46        7.93      9.84 o
 -12   3  19       10.46        2.89      9.53 o
 -11   3  19        0.07       -3.09      9.03 o
 -10   3  19        6.50       10.99      8.61 o
  -9   3  19       41.01       35.73     13.24 o
  -8   3  19        4.74        4.96      6.23 o
  -7   3  19       55.67       73.22      6.63 o
  -6   3  19       37.11       43.37      4.12 o
  -5   3  19       55.31       58.06      5.50 o
  -4   3  19       18.54       12.46      2.33 o
  -3   3  19      382.78      341.49      6.19 o
  -2   3  19       11.83        6.39      1.83 o
  -1   3  19       99.99       97.44      5.87 o
   0   3  19       65.76       62.61      4.17 o
   1   3  19       45.46       61.95      2.98 o
   2   3  19        2.75        6.64      2.32 o
   3   3  19       11.17        8.53      2.63 o
   4   3  19      954.83      966.16     20.08 o
   5   3  19       61.01       74.39      5.05 o
   6   3  19      110.54       99.99      7.99 o
   7   3  19      180.68      175.70      8.36 o
   8   3  19       33.44       28.81      5.84 o
   9   3  19        0.02       -1.17      6.17 o
  10   3  19        7.27       11.39      7.30 o
  11   3  19        3.65        5.40      7.66 o
 -13   4  19       26.41       22.75     11.58 o
 -12   4  19        5.68       -4.60      9.93 o
 -11   4  19       52.57       65.95     12.47 o
 -10   4  19        0.04       -7.14      7.14 o
  -9   4  19        3.63        5.90      7.58 o
  -8   4  19      231.84      247.04     14.45 o
  -7   4  19      450.97      485.92     14.47 o
  -6   4  19        6.11        6.74      4.94 o
  -5   4  19      305.67      266.38      8.93 o
  -4   4  19       45.60       46.66      3.50 o
  -3   4  19        0.75        2.04      2.21 o
  -2   4  19      641.07      609.17      9.18 o
  -1   4  19      316.09      293.98      7.90 o
   0   4  19     3181.77     3003.46     33.37 o
   1   4  19        0.45       -4.70      4.70 o
   2   4  19      157.84      153.30      5.03 o
   3   4  19        3.99        4.94      3.24 o
   4   4  19      415.44      380.33      8.49 o
   5   4  19       86.17       75.90      5.29 o
   6   4  19        7.74       11.70      4.11 o
   7   4  19        7.72       -1.25      4.64 o
   8   4  19        8.86        2.13      6.89 o
   9   4  19        5.13       -1.07      7.34 o
  10   4  19        3.57       -6.51      6.51 o
  11   4  19       15.92       18.20      8.03 o
 -12   5  19        0.05        4.28      9.64 o
 -11   5  19       22.95       34.57     14.02 o
 -10   5  19        1.49       -1.24      9.16 o
  -9   5  19      199.82      164.87     13.81 o
  -8   5  19       55.70       75.65      9.87 o
  -7   5  19        0.25       -1.84      4.32 o
  -6   5  19        0.45       -3.45      3.45 o
  -5   5  19       15.24       26.42      3.92 o
  -4   5  19       48.53       54.79      4.13 o
  -3   5  19      181.62      195.72      5.96 o
  -2   5  19        0.56       -1.18      2.23 o
  -1   5  19      505.10      482.27      8.41 o
   0   5  19      507.25      491.31      9.17 o
   1   5  19       71.78       77.72      4.67 o
   2   5  19       19.66       15.63      3.51 o
   3   5  19       28.65       31.02      3.59 o
   4   5  19       21.41       25.33      4.96 o
   5   5  19      297.98      267.78      8.90 o
   6   5  19       24.92       26.53      5.29 o
   7   5  19        2.91       -4.92      4.92 o
   8   5  19        9.25        6.50      5.67 o
   9   5  19       30.31       38.29      8.31 o
  10   5  19        5.98        1.14      7.38 o
  11   5  19        0.01        5.15      8.07 o
 -12   6  19       19.45       22.13     11.53 o
 -11   6  19        2.26       13.07     11.02 o
 -10   6  19        6.21        6.59      9.36 o
  -9   6  19      100.60       85.57     12.20 o
  -8   6  19       82.74       70.41     10.47 o
  -7   6  19       33.83       40.66     10.64 o
  -6   6  19        3.68        1.18      4.18 o
  -5   6  19        8.20        5.31      3.84 o
  -4   6  19       37.96       49.27      4.60 o
  -3   6  19       69.30       56.48      4.11 o
  -2   6  19        7.43        5.11      2.89 o
  -1   6  19       96.73       97.85      4.57 o
   0   6  19     1383.51     1265.61     16.22 o
   1   6  19      328.39      294.03      8.29 o
   2   6  19      199.60      195.08      7.30 o
   3   6  19      485.71      474.84     10.80 o
   4   6  19      613.05      603.44     12.94 o
   5   6  19        0.57        2.96      4.51 o
   6   6  19      221.56      229.49     15.73 o
   7   6  19       24.33       36.12      6.32 o
   8   6  19        1.61        1.02      6.54 o
   9   6  19        4.07       -1.79      6.65 o
  10   6  19        1.47        1.47      7.37 o
 -11   7  19        0.00        6.35     20.06 o
 -10   7  19       12.89       16.56     10.51 o
  -9   7  19       24.05        5.43      9.48 o
  -8   7  19      311.33      312.74     33.10 o
  -7   7  19       10.77       26.67      8.75 o
  -6   7  19      114.17      121.24      7.52 o
  -5   7  19       80.54      105.51      6.85 o
  -4   7  19      134.64      162.36      7.65 o
  -3   7  19       32.40       47.32      6.05 o
  -2   7  19      167.22      167.76      6.79 o
  -1   7  19      192.14      189.02      6.46 o
   0   7  19      344.43      326.55      7.51 o
   1   7  19      119.76      127.78      5.16 o
   2   7  19       38.24       47.95      4.66 o
   3   7  19       21.19       18.58      4.30 o
   4   7  19       76.56       79.40      8.43 o
   5   7  19        7.15       10.74      5.23 o
   6   7  19       12.77       24.82      7.89 o
   7   7  19        9.08        8.21      5.74 o
   8   7  19        0.54       13.11      7.28 o
   9   7  19        0.01       -5.72      7.00 o
  10   7  19       12.68        7.30      7.55 o
 -11   8  19        3.03       12.08     10.49 o
 -10   8  19        0.00        3.47      9.97 o
  -9   8  19       74.43       89.92     14.22 o
  -8   8  19        2.49       -6.41      9.10 o
  -7   8  19      405.22      406.03     20.03 o
  -6   8  19       54.76       55.65     15.20 o
  -5   8  19       43.16       45.05      6.16 o
  -4   8  19        8.24        6.93      4.74 o
  -3   8  19       12.89       12.87      4.15 o
  -2   8  19       24.58       21.09      4.96 o
  -1   8  19      197.15      185.23      7.87 o
   0   8  19        0.16        4.07      3.88 o
   1   8  19       62.48       58.73      4.88 o
   2   8  19       48.59       43.08      4.98 o
   3   8  19        0.24        1.24      3.79 o
   4   8  19       32.80       41.64      5.13 o
   5   8  19      158.45      168.49     13.41 o
   6   8  19      118.24      128.06      8.97 o
   7   8  19        1.62       -6.81      6.81 o
   8   8  19        5.70       -0.84      7.29 o
   9   8  19        9.51       12.74      8.51 o
 -10   9  19        0.73       -3.70      9.34 o
  -9   9  19        0.05       16.99     10.67 o
  -8   9  19        6.55       11.12      9.72 o
  -7   9  19       26.50       16.66      9.96 o
  -6   9  19        1.69       13.74      9.26 o
  -5   9  19       32.15       36.61      8.01 o
  -4   9  19       55.28       44.93     10.45 o
  -3   9  19       28.69       32.63      5.21 o
  -2   9  19        0.20       -2.27      4.15 o
  -1   9  19       24.38       22.89      4.80 o
   0   9  19      169.69      181.99      9.27 o
   1   9  19        3.09       -1.13      3.98 o
   2   9  19        0.00        3.74      4.19 o
   3   9  19       34.26       42.53      5.62 o
   4   9  19       36.50       35.32      8.03 o
   5   9  19       20.74       18.87      6.33 o
   6   9  19       14.84       13.27      6.56 o
   7   9  19       20.61       22.31      8.50 o
   8   9  19        4.89       -2.87      8.66 o
   9   9  19        0.48        6.79     13.31 o
  -9  10  19        2.54       -8.45      8.45 o
  -8  10  19        0.02       -4.59      9.40 o
  -7  10  19       37.03       39.94     11.28 o
  -6  10  19       74.80       72.41     12.06 o
  -5  10  19       34.18       53.10     26.11 o
  -4  10  19        1.11        9.15      7.33 o
  -3  10  19      175.99      195.66     12.07 o
  -2  10  19       75.71       74.18      7.42 o
  -1  10  19       11.69       19.09      6.53 o
   0  10  19       24.16       26.79      6.30 o
   1  10  19        9.35       -1.33      5.52 o
   2  10  19        0.60        4.39      6.70 o
   3  10  19       60.05       65.54      8.38 o
   4  10  19       11.78       -0.77      6.33 o
   5  10  19       44.68       52.35      7.71 o
   6  10  19        6.54        2.05      7.42 o
   7  10  19       15.61        8.37      9.50 o
   8  10  19        3.50       18.56     12.50 o
  -8  11  19        0.02        0.96      8.91 o
  -7  11  19       12.16        5.59     10.40 o
  -6  11  19       17.34       19.99     10.72 o
  -5  11  19      192.60      228.46     16.86 o
  -4  11  19        0.00       -5.32     11.42 o
  -3  11  19       26.29       25.74      9.88 o
  -2  11  19       41.48       56.50     17.93 o
  -1  11  19       13.94        1.04      9.49 o
   0  11  19        0.33       -1.02      6.45 o
   1  11  19       67.91       50.90      8.33 o
   2  11  19       34.87       33.27      8.21 o
   3  11  19        3.26        5.09      5.68 o
   4  11  19        0.06       -2.24      6.71 o
   5  11  19        5.73        6.81      7.94 o
   6  11  19        4.04        7.68      8.66 o
   7  11  19       54.65       86.72     12.56 o
  -7  12  19        7.67        9.01      9.83 o
  -6  12  19        0.05       19.34     11.09 o
  -5  12  19       20.32       25.95     11.62 o
  -4  12  19        3.41       -1.28     10.13 o
  -3  12  19        2.74        8.95     10.56 o
  -2  12  19       24.14       27.26     10.99 o
  -1  12  19      119.28       94.26     13.12 o
   0  12  19       60.02       58.80      9.38 o
   1  12  19       20.55       31.19      8.65 o
   2  12  19       13.51       13.48      7.91 o
   3  12  19       43.18       65.85     11.97 o
   4  12  19        0.37        5.56      6.99 o
   5  12  19        9.04       12.48      7.60 o
  -4  13  19       19.06       29.45     11.55 o
  -3  13  19        6.00       -1.02     16.65 o
  -2  13  19        6.97       -4.46      9.86 o
  -1  13  19        4.67       -7.74      9.69 o
   0  13  19       15.83        6.30     12.12 o
   1  13  19        0.76       21.09     10.67 o
   2  13  19       22.99       21.72      8.75 o
   3  13  19        5.71        4.15     19.42 o
 -12   0  20       65.13       55.05     17.22 o
 -10   0  20       78.82       86.93     16.01 o
  -8   0  20      455.84      445.41     24.92 o
  -6   0  20      372.08      406.62     14.01 o
  -4   0  20      121.48      109.51      6.25 o
  -2   0  20     3175.35     3143.69     40.57 o
   2   0  20     1549.82     1521.72     26.30 o
   4   0  20        0.07        4.92      3.66 o
   6   0  20       51.29       61.51      6.53 o
   8   0  20        5.31        6.11      5.86 o
  10   0  20       14.92        8.98     12.16 o
 -13   1  20        3.00        0.22      9.91 o
 -12   1  20       13.50       14.42     10.84 o
 -11   1  20        6.43       16.65      9.36 o
 -10   1  20        1.29       -0.59     17.80 o
  -9   1  20       36.30       40.03      8.40 o
  -8   1  20       58.28       47.67      8.14 o
  -7   1  20       21.78       20.40      7.81 o
  -6   1  20      404.92      408.76     10.31 o
  -5   1  20      327.71      292.27      7.81 o
  -4   1  20      397.08      374.56      7.41 o
  -3   1  20      687.35      639.72      8.07 o
  -2   1  20       83.37      118.78      3.32 o
  -1   1  20      810.48      822.09     10.11 o
   0   1  20      117.02      125.36      3.27 o
   1   1  20       61.88       65.51      3.86 o
   2   1  20        2.18        5.82      2.01 o
   3   1  20      514.90      494.43      8.64 o
   4   1  20       36.30       33.15      4.53 o
   5   1  20       68.21       67.15      4.36 o
   6   1  20        0.01        1.67      3.72 o
   7   1  20        0.65       -0.41      3.56 o
   8   1  20       14.45       21.82      4.85 o
   9   1  20        0.36       -2.89      6.28 o
  10   1  20        9.62       10.02      7.01 o
  11   1  20        0.13      -11.79     11.79 o
 -13   2  20        2.49       12.74     10.63 o
 -12   2  20        1.59       25.60     10.15 o
 -11   2  20      251.09      282.88     18.29 o
 -10   2  20        0.35        3.00      7.59 o
  -9   2  20       10.84        2.11      6.72 o
  -8   2  20      500.33      463.47     18.26 o
  -7   2  20     1086.53     1041.46     22.74 o
  -6   2  20     2610.80     2506.97     36.64 o
  -5   2  20      948.90      866.26     23.88 o
  -4   2  20       11.14       12.62      2.24 o
  -3   2  20       32.75       41.39      2.83 o
  -2   2  20        0.02        1.15      2.33 o
  -1   2  20      160.99      156.78      4.23 o
   0   2  20       61.14       71.47      3.59 o
   1   2  20      119.79      110.94      3.34 o
   2   2  20      462.93      445.67      8.17 o
   3   2  20      168.45      166.22      5.36 o
   4   2  20       12.81       21.97      3.24 o
   5   2  20        4.71        9.80      3.25 o
   6   2  20       48.21       37.60      4.14 o
   7   2  20       29.06       33.42      4.33 o
   8   2  20        0.00        2.47      4.49 o
   9   2  20        1.49        2.82      6.26 o
  10   2  20        7.42        5.84     10.24 o
  11   2  20        5.14       -0.55      7.87 o
 -13   3  20       19.05       23.38     11.37 o
 -12   3  20       39.13       44.87     11.87 o
 -11   3  20       13.17       -4.26      9.09 o
 -10   3  20      116.04      111.63     12.49 o
  -9   3  20       85.26       88.26     10.77 o
  -8   3  20       21.68       26.69      7.91 o
  -7   3  20       12.83        6.99      4.55 o
  -6   3  20       22.65       27.12      4.06 o
  -5   3  20     1116.99     1111.42     18.79 o
  -4   3  20        7.23        5.65      2.15 o
  -3   3  20      233.54      251.40      6.08 o
  -2   3  20     1040.52     1035.75     13.98 o
  -1   3  20      199.34      181.00      6.27 o
   0   3  20        5.45       18.10      3.44 o
   1   3  20     2680.82     2664.61     29.78 o
   2   3  20        0.58        1.92      2.58 o
   3   3  20       17.93       16.76      2.91 o
   4   3  20       29.55       28.49      3.72 o
   5   3  20      167.24      148.80      6.45 o
   6   3  20        5.27        8.44      3.60 o
   7   3  20        1.33        0.11      4.07 o
   8   3  20       58.97       61.91      6.94 o
   9   3  20       34.20       40.25      7.76 o
  10   3  20        0.00        5.32      7.23 o
  11   3  20        0.87       -0.21      7.67 o
 -12   4  20        3.00        3.87     10.05 o
 -11   4  20       41.39       28.77     14.93 o
 -10   4  20        7.87       -8.75      9.29 o
  -9   4  20      106.45       94.85     11.27 o
  -8   4  20        6.32        6.41      7.19 o
  -7   4  20      204.53      200.71      9.50 o
  -6   4  20        5.06       15.02      4.35 o
  -5   4  20      126.65      115.29      5.08 o
  -4   4  20      331.75      369.00      8.23 o
  -3   4  20      226.68      199.42      5.43 o
  -2   4  20      148.18      142.80      4.06 o
  -1   4  20     1201.30     1168.45     16.84 o
   0   4  20     1144.46     1138.26     22.56 o
   1   4  20       20.56       13.51      3.65 o
   2   4  20      637.45      679.00     10.73 o
   3   4  20       31.45       36.47      3.50 o
   4   4  20       81.67       75.20      4.96 o
   5   4  20      165.62      154.21      9.32 o
   6   4  20        5.56        4.79      4.15 o
   7   4  20       24.95       20.62      7.01 o
   8   4  20      118.44      121.28      8.44 o
   9   4  20        0.01       -2.73      6.24 o
  10   4  20        0.00       -4.46      7.04 o
  11   4  20        0.24        1.42      7.31 o
 -12   5  20        0.03       -8.25     29.25 o
 -11   5  20        0.24       19.12     10.66 o
 -10   5  20        6.48        7.49      9.26 o
  -9   5  20      198.98      229.95     15.78 o
  -8   5  20       60.63       74.79     13.37 o
  -7   5  20        1.73        4.57      5.00 o
  -6   5  20       63.29       74.89      6.50 o
  -5   5  20      103.17       98.86      5.21 o
  -4   5  20      341.57      305.79     10.61 o
  -3   5  20       90.56       96.85      4.63 o
  -2   5  20      276.23      256.55      7.34 o
  -1   5  20      219.80      197.19      5.23 o
   0   5  20      170.70      180.71      5.64 o
   1   5  20       12.10        9.04      4.46 o
   2   5  20      116.06      111.24      4.66 o
   3   5  20      814.56      755.95     17.30 o
   4   5  20       58.86       59.52      5.05 o
   5   5  20        3.58       11.69      4.29 o
   6   5  20       13.78        7.91      5.32 o
   7   5  20        7.21        2.48      5.11 o
   8   5  20        0.54        0.45      6.77 o
   9   5  20        8.36        1.18      7.14 o
  10   5  20        3.19        3.31      7.33 o
  11   5  20        3.59        1.97      8.25 o
 -12   6  20        1.12       -3.85      9.19 o
 -11   6  20       26.49       45.18     12.12 o
 -10   6  20       36.83       35.67     10.38 o
  -9   6  20       12.18       18.53      8.94 o
  -8   6  20       68.83       67.35     10.62 o
  -7   6  20      153.20      151.82      9.51 o
  -6   6  20        0.04        7.60      5.01 o
  -5   6  20      368.37      375.42      9.79 o
  -4   6  20       10.17        6.55      3.52 o
  -3   6  20      145.74      177.26      5.75 o
  -2   6  20        1.39        4.16      3.31 o
  -1   6  20       46.32       43.52      3.60 o
   0   6  20        0.57        5.98      3.37 o
   1   6  20       16.83       15.49      4.37 o
   2   6  20       21.23       23.59      5.03 o
   3   6  20       19.34       18.45      3.69 o
   4   6  20        0.89       -3.89      3.89 o
   5   6  20        1.51        7.35      5.89 o
   6   6  20        0.47       15.12      5.55 o
   7   6  20       51.41       69.32      7.28 o
   8   6  20        6.59        5.92      6.76 o
   9   6  20       11.41       14.05      7.59 o
  10   6  20        0.05       -0.56      8.31 o
 -11   7  20       17.07       19.47     16.82 o
 -10   7  20        2.64        7.13     11.04 o
  -9   7  20       33.82       32.20     10.58 o
  -8   7  20        0.61        5.76      8.71 o
  -7   7  20      205.34      179.83     14.02 o
  -6   7  20       44.79       52.27      7.07 o
  -5   7  20       11.15       21.56      5.51 o
  -4   7  20      593.39      565.03     14.58 o
  -3   7  20       48.14       46.12      4.48 o
  -2   7  20        1.52        6.20      3.29 o
  -1   7  20       33.80       28.05      3.81 o
   0   7  20        2.79       -0.56      3.12 o
   1   7  20       11.16       11.52      3.23 o
   2   7  20        0.11       -3.44      3.44 o
   3   7  20        6.97        5.69      3.80 o
   4   7  20        0.10       -3.75      4.31 o
   5   7  20       65.75       60.60      6.69 o
   6   7  20       32.58       26.59      6.03 o
   7   7  20       32.19       31.07      6.67 o
   8   7  20        8.52       18.56      7.72 o
   9   7  20        1.03       -4.14      7.46 o
  10   7  20        2.84       -0.32      8.04 o
 -11   8  20        2.42      -12.36     12.36 o
 -10   8  20        4.93       -2.66     10.07 o
  -9   8  20        0.18       -9.82     21.48 o
  -8   8  20        1.25       -8.08      8.08 o
  -7   8  20       86.79       91.54     11.75 o
  -6   8  20        7.56       11.00      8.42 o
  -5   8  20      162.61      188.26     10.47 o
  -4   8  20      247.65      244.90      9.67 o
  -3   8  20        4.49        2.55      3.79 o
  -2   8  20        7.98       16.66      4.13 o
  -1   8  20       23.00       24.94      4.32 o
   0   8  20      150.82      152.84      6.87 o
   1   8  20      101.36      115.16      5.86 o
   2   8  20       89.80       94.56      6.71 o
   3   8  20      106.48      118.40      6.98 o
   4   8  20       14.11       19.60      4.85 o
   5   8  20       10.58        7.90     10.52 o
   6   8  20        0.37        4.80      5.46 o
   7   8  20       44.01       68.68     12.94 o
   8   8  20        2.63       -1.76     11.94 o
   9   8  20        3.87        4.87     11.69 o
 -10   9  20        4.75        5.47      9.96 o
  -9   9  20       31.15       29.11     11.31 o
  -8   9  20       47.33       40.71     13.71 o
  -7   9  20       56.50       63.70     17.26 o
  -6   9  20       14.79       12.28      8.44 o
  -5   9  20        9.70        6.89     11.82 o
  -4   9  20        0.22       12.19      6.13 o
  -3   9  20      141.25      150.42      8.21 o
  -2   9  20       73.49       63.74      5.77 o
  -1   9  20       40.04       38.02      5.20 o
   0   9  20        3.14        5.86      4.31 o
   1   9  20      152.86      143.52      9.84 o
   2   9  20       71.75       70.98      6.17 o
   3   9  20       22.73       24.58      5.73 o
   4   9  20        1.04       -3.93      5.15 o
   5   9  20       49.81       62.96      7.56 o
   6   9  20        9.99        8.62      6.53 o
   7   9  20       34.58       52.12      9.80 o
   8   9  20       25.05       38.70     11.28 o
  -9  10  20        0.01        0.40     12.43 o
  -8  10  20       25.84       22.81     17.43 o
  -7  10  20        0.24        1.64      9.89 o
  -6  10  20       13.57       18.19      9.97 o
  -5  10  20       27.30       30.37     10.05 o
  -4  10  20       75.82       47.95     14.35 o
  -3  10  20       31.69       28.22      9.41 o
  -2  10  20      166.49      179.09     10.93 o
  -1  10  20       15.12       13.47      6.24 o
   0  10  20       23.54       25.40      6.97 o
   1  10  20       10.07       11.74      6.56 o
   2  10  20       15.03        8.92      6.99 o
   3  10  20        0.01        2.04      5.10 o
   4  10  20        0.17        0.17      6.25 o
   5  10  20        0.27        4.50      6.20 o
   6  10  20       44.24       46.80      9.51 o
   7  10  20       39.15       36.72     13.21 o
  -8  11  20        2.16       14.40      9.67 o
  -7  11  20        6.79        2.53      9.42 o
  -6  11  20        6.92       10.33     10.56 o
  -5  11  20      149.99      187.10     34.45 o
  -4  11  20       33.02       29.64     14.96 o
  -3  11  20       55.24       77.55     11.97 o
  -2  11  20        4.79        4.44      8.83 o
  -1  11  20       24.04       30.41      7.92 o
   0  11  20        9.04       14.66      7.05 o
   1  11  20       31.22       42.87     10.07 o
   2  11  20       44.97       62.66      9.18 o
   3  11  20       19.09       13.00      7.44 o
   4  11  20        7.44       -5.86      5.97 o
   5  11  20        0.51       -6.03      7.12 o
   6  11  20        0.01       -4.90      7.54 o
  -6  12  20       51.47       44.34     12.14 o
  -5  12  20        8.14        0.25     10.54 o
  -4  12  20        8.22       16.70     14.49 o
  -3  12  20        6.75       19.07     10.65 o
  -2  12  20        4.49       13.91     10.31 o
  -1  12  20        2.34       -4.34      8.92 o
   0  12  20       19.11        4.67     11.08 o
   1  12  20       16.79        1.58      7.73 o
   2  12  20       10.52        2.83      6.88 o
   3  12  20       35.23       49.16     11.78 o
   4  12  20        0.52       11.84      7.46 o
   5  12  20       10.84       22.33      8.17 o
  -4  13  20        5.60       43.28     11.49 o
  -3  13  20        0.14       -2.37      9.93 o
  -2  13  20        7.44        8.21     10.41 o
  -1  13  20        0.05        9.24     17.73 o
   0  13  20       17.56        5.01     10.47 o
   1  13  20        3.76       -8.26      9.30 o
   2  13  20        1.75        1.40     13.78 o
 -13   0  21        8.59       21.34     15.54 o
 -11   0  21        5.21        1.82     12.23 o
  -9   0  21       42.52       40.73     12.16 o
  -7   0  21       97.77      102.79      8.87 o
  -5   0  21     1380.62     1319.14     29.41 o
  -3   0  21     6530.09     6450.15     94.19 o
  -1   0  21      347.57      315.85      7.09 o
   1   0  21      245.59      222.75      7.07 o
   3   0  21       76.67       50.91      4.67 o
   5   0  21        3.40        0.80      4.16 o
   7   0  21        0.00       -2.40      4.99 o
   9   0  21       28.65       68.27     10.41 o
  11   0  21        0.62       17.29     13.98 o
 -13   1  21       23.55       26.26     11.12 o
 -12   1  21       22.79       17.57     10.19 o
 -11   1  21       23.45       24.94     19.08 o
 -10   1  21       13.95        6.15     13.54 o
  -9   1  21        1.88        2.67      6.46 o
  -8   1  21        2.12        2.78     17.63 o
  -7   1  21       98.85       94.54      6.11 o
  -6   1  21     1388.23     1346.05     23.38 o
  -5   1  21       44.30       39.90      3.82 o
  -4   1  21     1936.60     1906.38     24.43 o
  -3   1  21      149.93      143.13      3.79 o
  -2   1  21      352.39      355.43      6.23 o
  -1   1  21        7.17        6.63      1.67 o
   0   1  21        2.38        7.90      1.90 o
   1   1  21      289.65      278.36      5.13 o
   2   1  21      174.66      160.88      6.83 o
   3   1  21       61.94       68.90      3.65 o
   4   1  21      142.45      151.20      5.31 o
   5   1  21      398.93      383.31      8.67 o
   6   1  21      268.44      275.75      8.99 o
   7   1  21        0.21       -0.54      3.59 o
   8   1  21        0.00       -2.18      4.37 o
   9   1  21        1.76       -3.66      5.92 o
  10   1  21        4.26       -6.64      6.64 o
  11   1  21        1.24       15.30      9.47 o
 -13   2  21        0.27        2.10     10.34 o
 -12   2  21       38.42       41.64     11.42 o
 -11   2  21       20.33        7.66      9.23 o
 -10   2  21        3.85        8.17      8.14 o
  -9   2  21       41.76       61.41     13.34 o
  -8   2  21       86.20       83.07     18.34 o
  -7   2  21        0.13        0.51      4.42 o
  -6   2  21      102.12      126.23      6.17 o
  -5   2  21        1.20       11.25      3.42 o
  -4   2  21       95.02      118.87      4.48 o
  -3   2  21       29.31       30.45      2.73 o
  -2   2  21      247.46      215.15      5.09 o
  -1   2  21      238.20      196.79      6.30 o
   0   2  21     1236.47     1149.66     21.78 o
   1   2  21      298.74      277.13      8.86 o
   2   2  21       48.42       54.03      3.31 o
   3   2  21       22.90       20.62      3.05 o
   4   2  21        0.10        1.47      2.73 o
   5   2  21       89.95      114.66      5.30 o
   6   2  21        0.01       -3.12      3.12 o
   7   2  21       25.84       15.01      4.71 o
   8   2  21        3.54        7.61      5.19 o
   9   2  21        0.45       -6.05      6.05 o
  10   2  21        2.31        3.44      6.87 o
  11   2  21        5.55       -1.79      7.41 o
 -13   3  21        0.09       11.55     15.40 o
 -12   3  21        5.13        6.78     16.92 o
 -11   3  21        0.36        5.76      8.85 o
 -10   3  21        1.75       -2.69      7.61 o
  -9   3  21        0.04       -1.30      6.83 o
  -8   3  21      409.38      439.54     18.36 o
  -7   3  21        5.97        8.11      5.51 o
  -6   3  21        0.13       -3.07      3.07 o
  -5   3  21      670.91      611.30     12.59 o
  -4   3  21       66.58       72.54      5.42 o
  -3   3  21      778.58      710.50     12.15 o
  -2   3  21      299.23      307.98      5.84 o
  -1   3  21     1618.40     1527.64     23.51 o
   0   3  21     2065.93     1985.63     29.21 o
   1   3  21      102.14       99.87      5.56 o
   2   3  21       23.95       25.23      3.01 o
   3   3  21      177.67      192.37      6.11 o
   4   3  21       53.74       34.80      4.17 o
   5   3  21       39.36       40.09      4.45 o
   6   3  21       79.78       71.15      5.68 o
   7   3  21       25.88       24.54      4.80 o
   8   3  21        0.48        6.81      7.87 o
   9   3  21       16.29       24.39      7.49 o
  10   3  21       24.10       27.02     10.64 o
  11   3  21        2.02       -0.53      7.47 o
 -12   4  21        1.44        6.47     10.81 o
 -11   4  21       52.67       38.31     10.95 o
 -10   4  21      125.43      113.23     14.15 o
  -9   4  21      243.31      245.62     15.46 o
  -8   4  21       38.54       35.52      8.51 o
  -7   4  21      112.95      112.97      7.93 o
  -6   4  21        6.16        0.13      4.04 o
  -5   4  21      154.30      145.53      6.21 o
  -4   4  21        3.65        5.61      3.08 o
  -3   4  21        1.53        5.16      3.52 o
  -2   4  21        3.08        1.12      2.34 o
  -1   4  21        0.01        6.93      2.45 o
   0   4  21      314.95      304.35     10.09 o
   1   4  21     1538.67     1452.66     23.03 o
   2   4  21      342.50      330.60      8.12 o
   3   4  21      972.23      997.55     21.20 o
   4   4  21       91.01      103.03      5.59 o
   5   4  21        5.86        3.14      3.78 o
   6   4  21       38.80       48.41      5.79 o
   7   4  21        1.09        4.59      4.94 o
   8   4  21        1.94       -3.53      5.32 o
   9   4  21        9.46        3.65      8.28 o
  10   4  21        0.31        1.94      7.32 o
  11   4  21        1.87        2.63      8.92 o
 -12   5  21        6.34       32.21     10.76 o
 -11   5  21        4.53        1.60      9.22 o
 -10   5  21        0.22       -7.58      8.34 o
  -9   5  21       59.83       61.48     10.42 o
  -8   5  21       48.16       42.00      9.12 o
  -7   5  21      330.28      320.67     12.18 o
  -6   5  21      228.76      250.87     13.53 o
  -5   5  21      108.15       97.45      5.82 o
  -4   5  21      169.32      168.46      6.61 o
  -3   5  21      495.45      446.99      9.11 o
  -2   5  21      498.76      478.46      8.57 o
  -1   5  21       16.12       15.94      2.60 o
   0   5  21       68.22       79.68      5.75 o
   1   5  21        8.08       10.16      3.20 o
   2   5  21       48.86       44.04      3.85 o
   3   5  21      193.53      187.74     10.19 o
   4   5  21       99.16       77.83      5.35 o
   5   5  21      529.16      550.76     12.68 o
   6   5  21        0.01        2.44      4.84 o
   7   5  21       13.97       16.90      5.65 o
   8   5  21        1.81       -5.28      5.28 o
   9   5  21        1.13        2.31      7.27 o
  10   5  21        0.04      -10.76     10.76 o
 -12   6  21        0.17       13.44     13.85 o
 -11   6  21       19.15       39.32     11.52 o
 -10   6  21        1.29        2.40      9.14 o
  -9   6  21        1.84       -7.10      7.79 o
  -8   6  21       69.96       70.98     10.69 o
  -7   6  21        0.17        8.21      5.86 o
  -6   6  21      298.02      300.29     13.20 o
  -5   6  21       14.60        9.08      4.34 o
  -4   6  21      177.46      161.03     13.86 o
  -3   6  21       12.25       25.28      4.34 o
  -2   6  21      587.48      564.83     10.16 o
  -1   6  21       24.21       27.97      3.27 o
   0   6  21      158.71      132.21      4.79 o
   1   6  21       44.12       46.90      5.95 o
   2   6  21        7.85        8.05      4.60 o
   3   6  21        6.77        6.04      3.60 o
   4   6  21       26.95       19.70      5.40 o
   5   6  21      121.88      113.16      7.49 o
   6   6  21      262.13      239.45     10.16 o
   7   6  21       11.49       23.46      6.22 o
   8   6  21       15.34       15.57      7.65 o
   9   6  21        0.07       10.21      7.22 o
  10   6  21        3.39        0.86      7.52 o
 -11   7  21        0.15        5.89     11.15 o
 -10   7  21       13.84       14.86     10.71 o
  -9   7  21       14.70       23.25     10.20 o
  -8   7  21       66.08       91.80     13.41 o
  -7   7  21        1.34        9.06      8.21 o
  -6   7  21      148.40      177.37     13.88 o
  -5   7  21      247.04      232.93     10.72 o
  -4   7  21        4.66        4.55      4.64 o
  -3   7  21        1.48       -2.56      4.95 o
  -2   7  21      363.20      359.40      9.16 o
  -1   7  21      108.35       99.13      5.60 o
   0   7  21      305.79      307.65      8.52 o
   1   7  21       11.08       17.29      3.56 o
   2   7  21        5.29       -1.49      3.79 o
   3   7  21       15.48       10.08      4.41 o
   4   7  21       91.57       89.41      6.83 o
   5   7  21       43.57       53.87      7.02 o
   6   7  21       53.80       63.58      7.31 o
   7   7  21        0.50       -4.09      5.77 o
   8   7  21        3.20        3.09      7.42 o
   9   7  21        2.77       -0.64      8.12 o
 -10   8  21        6.26        2.74      9.48 o
  -9   8  21      111.08      112.12     14.83 o
  -8   8  21        0.04       -5.82     12.29 o
  -7   8  21        2.58       -3.32      7.87 o
  -6   8  21       79.64      104.57     11.31 o
  -5   8  21      219.68      219.18     12.05 o
  -4   8  21      390.71      326.87     12.46 o
  -3   8  21        0.52       -0.81      4.16 o
  -2   8  21       32.78       30.07      4.91 o
  -1   8  21      105.78      112.23      7.88 o
   0   8  21       59.64       53.43      5.54 o
   1   8  21       55.10       53.19      5.15 o
   2   8  21      165.53      167.57      8.22 o
   3   8  21        1.12        0.78      4.04 o
   4   8  21       12.34       15.99      4.75 o
   5   8  21        8.82        3.63      5.55 o
   6   8  21       98.27       96.25      8.47 o
   7   8  21       22.06       26.50     12.86 o
   8   8  21       10.54        0.77      9.50 o
   9   8  21        4.82        8.11      8.00 o
 -10   9  21        0.29      -11.08     11.08 o
  -9   9  21       17.22       26.80     10.79 o
  -8   9  21       89.52       94.74     17.97 o
  -7   9  21      125.61      121.90     14.07 o
  -6   9  21        0.10        7.54      8.47 o
  -5   9  21       19.68       33.39      9.26 o
  -4   9  21      152.94      165.27     10.19 o
  -3   9  21       17.37       16.20      5.32 o
  -2   9  21        1.82       -2.48      4.67 o
  -1   9  21      220.97      240.15     11.30 o
   0   9  21      112.51      111.98      7.67 o
   1   9  21       12.73        6.95      4.96 o
   2   9  21        9.43       -3.22      4.46 o
   3   9  21       88.21       84.88      7.28 o
   4   9  21        3.27        0.26      5.15 o
   5   9  21       28.96       29.17      6.77 o
   6   9  21        0.09       -2.72      5.93 o
   7   9  21        9.83        7.29      8.09 o
   8   9  21        0.37       -4.95      7.61 o
  -9  10  21        1.09        1.82     13.10 o
  -8  10  21        0.91        6.96      9.53 o
  -7  10  21        6.22       -5.61      9.75 o
  -6  10  21        1.09        9.90      9.76 o
  -5  10  21        9.45       12.50      9.40 o
  -4  10  21        6.81       21.34      8.90 o
  -3  10  21       93.21       92.94     11.39 o
  -2  10  21        2.49        3.92      6.01 o
  -1  10  21       18.03        3.32      5.35 o
   0  10  21       66.58       70.42      7.08 o
   1  10  21        6.28        7.43      6.23 o
   2  10  21        3.64       -1.97      5.68 o
   3  10  21        0.32        7.12      5.51 o
   4  10  21        6.31        8.91      6.15 o
   5  10  21        4.81        5.33      6.49 o
   6  10  21        5.28       16.97      8.04 o
   7  10  21        3.39       25.95      9.68 o
  -7  11  21        2.29       -4.91     10.07 o
  -6  11  21        6.93       17.38     10.12 o
  -5  11  21       10.63       13.69     10.49 o
  -4  11  21        1.71       -7.21      9.28 o
  -3  11  21      116.37      154.57     16.62 o
  -2  11  21       33.27       17.65     18.31 o
  -1  11  21       15.69       21.99     13.13 o
   0  11  21       22.46       25.23      7.69 o
   1  11  21        0.49        0.63      6.86 o
   2  11  21        3.80       -0.53      6.08 o
   3  11  21       38.39       27.07      6.35 o
   4  11  21       10.99        4.42      5.97 o
   5  11  21       23.91       25.92     14.29 o
   6  11  21        3.11       24.92      8.64 o
  -6  12  21        7.91        9.68     16.18 o
  -5  12  21       37.70       37.61     23.88 o
  -4  12  21        1.75       18.16      9.90 o
  -3  12  21        4.57       15.97     10.31 o
  -2  12  21       34.42        4.29     10.37 o
  -1  12  21       26.83        7.49     10.07 o
   0  12  21        0.01        1.92      7.54 o
   1  12  21       23.83       26.02      8.57 o
   2  12  21        3.69        2.42      6.70 o
   3  12  21       10.21       19.77      8.21 o
   4  12  21        1.55        4.89      7.09 o
  -3  13  21       29.80       52.38     11.76 o
  -2  13  21        5.69        3.83     10.04 o
  -1  13  21       13.20        0.81      9.34 o
   0  13  21        1.31        0.22      9.33 o
   1  13  21        7.28       12.91     10.81 o
   2  13  21       30.15       43.43     14.73 o
 -12   0  22       47.74       48.90     17.09 o
 -10   0  22        4.80       19.05     11.48 o
  -8   0  22        7.21       14.93      9.46 o
  -6   0  22       10.24       13.87      5.49 o
  -4   0  22        3.87        0.46      8.58 o
  -2   0  22      530.90      508.23     10.06 o
   0   0  22      228.46      237.96      7.44 o
   2   0  22       35.41       27.99      4.78 o
   4   0  22      669.25      629.22     30.38 o
   6   0  22       88.76       90.35      7.38 o
   8   0  22       29.83       23.71      8.11 o
  10   0  22       18.52       36.48     13.85 o
 -13   1  22        6.34       19.45     11.37 o
 -12   1  22       29.39       42.36     12.01 o
 -11   1  22       30.60       18.67      9.52 o
 -10   1  22       39.15       38.23      9.59 o
  -9   1  22        2.65       -0.39      6.79 o
  -8   1  22      167.40      168.57     11.64 o
  -7   1  22       27.24       34.81      4.56 o
  -6   1  22        0.88       17.45      6.58 o
  -5   1  22      456.45      465.57     10.24 o
  -4   1  22      590.92      605.99     10.26 o
  -3   1  22      281.77      275.08      5.26 o
  -2   1  22       32.18       25.06      3.82 o
  -1   1  22      624.83      602.15      9.66 o
   0   1  22     1694.16     1572.41     20.04 o
   1   1  22       69.81       85.01      3.46 o
   2   1  22      178.68      176.82      7.90 o
   3   1  22       19.85       16.38      3.84 o
   4   1  22       38.46       44.25      3.72 o
   5   1  22       57.79       48.99      4.17 o
   6   1  22        4.99       -1.04      3.54 o
   7   1  22       57.59       73.62      5.39 o
   8   1  22       29.73       36.44      8.97 o
   9   1  22        1.60        2.26      6.29 o
  10   1  22        0.02       -0.87      6.63 o
  11   1  22        7.71        6.85      8.86 o
 -13   2  22        0.41        6.08     10.16 o
 -12   2  22        1.66       11.52     10.05 o
 -11   2  22       45.08       38.75     10.62 o
 -10   2  22        2.60       -1.94      7.74 o
  -9   2  22      156.89      164.82     12.89 o
  -8   2  22        0.31        6.35      6.33 o
  -7   2  22        9.06       12.17      4.77 o
  -6   2  22       48.78       68.78      4.99 o
  -5   2  22      641.56      595.24     12.06 o
  -4   2  22      697.42      714.30     11.65 o
  -3   2  22      483.92      434.95      7.73 o
  -2   2  22     1421.60     1340.89     19.14 o
  -1   2  22      427.76      427.62     23.37 o
   0   2  22      249.02      242.91      8.53 o
   1   2  22        2.07        2.96      2.09 o
   2   2  22      398.87      367.02      8.34 o
   3   2  22      194.07      186.74      5.93 o
   4   2  22       48.19       53.33      3.92 o
   5   2  22      115.68       92.07      5.04 o
   6   2  22        0.09        1.11      3.76 o
   7   2  22       63.95       61.32      5.30 o
   8   2  22       70.26       74.88      7.23 o
   9   2  22        3.54        8.42      6.77 o
  10   2  22        0.53       -6.58      6.58 o
  11   2  22        1.17       16.55      9.31 o
 -12   3  22        0.14       12.21     13.91 o
 -11   3  22        0.05        6.00      9.20 o
 -10   3  22      119.02      139.81     20.70 o
  -9   3  22       21.21       15.22     10.54 o
  -8   3  22      170.16      170.86     12.26 o
  -7   3  22       32.82       28.02      6.67 o
  -6   3  22      277.31      257.45      8.37 o
  -5   3  22        8.15        4.41      3.20 o
  -4   3  22      431.71      373.53     11.12 o
  -3   3  22      309.79      340.38      7.50 o
  -2   3  22      566.11      500.09     15.43 o
  -1   3  22      171.99      177.86      8.46 o
   0   3  22       10.99       24.17      6.25 o
   1   3  22     1002.84      947.64     16.22 o
   2   3  22      482.67      474.91      9.06 o
   3   3  22       46.24       44.92      3.76 o
   4   3  22        1.35        4.55      3.55 o
   5   3  22      128.25      136.00      9.47 o
   6   3  22        1.26        7.35      4.25 o
   7   3  22        0.85        1.46      4.59 o
   8   3  22       20.98       33.04      7.46 o
   9   3  22        5.89        9.35      6.63 o
  10   3  22        0.23        6.06      7.60 o
  11   3  22        0.58       12.97      8.07 o
 -12   4  22        0.03       -9.05      9.05 o
 -11   4  22        6.56        3.21     16.08 o
 -10   4  22       75.46       90.57     28.88 o
  -9   4  22        2.08       16.02      8.30 o
  -8   4  22       27.33       48.64      8.83 o
  -7   4  22       57.42       62.23     10.03 o
  -6   4  22       99.36      102.89      7.06 o
  -5   4  22       45.40       34.83      4.88 o
  -4   4  22       58.12       69.64      4.99 o
  -3   4  22      446.40      407.33      8.85 o
  -2   4  22      464.53      472.61     10.73 o
  -1   4  22      227.76      218.58      9.21 o
   0   4  22      208.53      199.57      5.72 o
   1   4  22      132.70      129.43      6.13 o
   2   4  22        0.71        3.07      2.75 o
   3   4  22      311.68      313.30      8.15 o
   4   4  22      123.28      120.73      5.93 o
   5   4  22        0.46        5.59      3.87 o
   6   4  22        1.74        9.47      4.64 o
   7   4  22       22.57       23.05      5.92 o
   8   4  22       13.40       17.61      5.98 o
   9   4  22       10.13        4.77     11.73 o
  10   4  22       28.67       19.31      8.24 o
 -12   5  22       25.65       11.94     14.83 o
 -11   5  22       84.81      105.12     14.03 o
 -10   5  22       28.55       16.74      9.63 o
  -9   5  22       17.17       13.89      8.96 o
  -8   5  22       17.38       14.10      8.19 o
  -7   5  22      187.82      200.07     10.15 o
  -6   5  22      352.47      321.53     11.49 o
  -5   5  22      223.50      212.72      8.01 o
  -4   5  22      172.64      191.56      7.05 o
  -3   5  22       80.53       86.04      4.76 o
  -2   5  22       22.88       20.52      3.02 o
  -1   5  22      120.39      124.31      4.69 o
   0   5  22       51.22       57.17      4.09 o
   1   5  22       32.39       31.96      4.14 o
   2   5  22      220.20      215.44      8.52 o
   3   5  22      179.22      175.17      7.95 o
   4   5  22        4.41        4.19      3.83 o
   5   5  22      145.91      140.17      8.06 o
   6   5  22       55.11       75.66      6.74 o
   7   5  22        0.01        2.40      5.19 o
   8   5  22        0.04       -6.74      6.74 o
   9   5  22        0.39       -7.16      7.16 o
  10   5  22       11.87       17.02      9.05 o
 -11   6  22        1.83       14.70     12.02 o
 -10   6  22        1.63       -6.34      8.43 o
  -9   6  22        0.14       17.29      9.20 o
  -8   6  22        2.47       15.23      8.65 o
  -7   6  22      216.21      220.66     13.07 o
  -6   6  22        3.58       -0.45      5.01 o
  -5   6  22       53.71       64.27      5.62 o
  -4   6  22       84.64       88.31      5.83 o
  -3   6  22      250.61      281.53      8.50 o
  -2   6  22       11.60       11.68      3.23 o
  -1   6  22      110.88       96.54      4.80 o
   0   6  22        3.01        3.68      2.77 o
   1   6  22       65.02       68.09      5.36 o
   2   6  22        0.51        1.73      3.26 o
   3   6  22       52.02       55.97      6.24 o
   4   6  22        4.74        5.46      4.36 o
   5   6  22       38.91       37.21      5.88 o
   6   6  22       35.71       43.49      6.44 o
   7   6  22        0.19        0.17      5.38 o
   8   6  22       10.44        3.26      6.97 o
   9   6  22        7.80       -5.64      7.33 o
  10   6  22        0.16        9.69      8.57 o
 -11   7  22        0.52        3.04      9.37 o
 -10   7  22        0.04       13.66     10.47 o
  -9   7  22        7.08        4.05      9.25 o
  -8   7  22       60.89       98.85     27.80 o
  -7   7  22        5.71        1.35      7.87 o
  -6   7  22        2.38        0.22      5.70 o
  -5   7  22       48.45       69.85     11.45 o
  -4   7  22      235.26      227.64      9.94 o
  -3   7  22        0.86        5.93      3.81 o
  -2   7  22       15.58       13.10      3.73 o
  -1   7  22      111.03      120.64      5.81 o
   0   7  22       52.98       45.33      4.50 o
   1   7  22       63.48       77.63      4.85 o
   2   7  22        3.39        2.66      3.92 o
   3   7  22        8.36        0.15      4.13 o
   4   7  22        0.09       -0.54      4.52 o
   5   7  22       33.06       20.19      5.62 o
   6   7  22        0.07       -3.26      5.37 o
   7   7  22       70.37       83.06      8.45 o
   8   7  22       21.54       24.53      8.25 o
   9   7  22        6.30       -3.36      7.83 o
 -10   8  22       53.88       54.10     12.39 o
  -9   8  22        7.41        6.44     11.21 o
  -8   8  22        0.29       11.24     11.04 o
  -7   8  22        1.08        6.04      8.49 o
  -6   8  22        8.10        2.92     11.52 o
  -5   8  22        6.41        6.26      6.15 o
  -4   8  22      120.01      108.69      8.33 o
  -3   8  22      109.64      119.49      7.18 o
  -2   8  22      206.85      222.12      8.70 o
  -1   8  22       24.41       17.89      4.76 o
   0   8  22       48.22       35.88     12.89 o
   1   8  22       39.08       33.61      4.74 o
   2   8  22       44.32       55.85      6.39 o
   3   8  22       18.81       20.95      4.67 o
   4   8  22       21.12       20.31      5.07 o
   5   8  22        7.97       11.08      5.61 o
   6   8  22        0.46        1.44      6.04 o
   7   8  22       25.62       18.57     13.74 o
   8   8  22        7.03       17.74     10.60 o
   9   8  22        0.95       21.75     13.17 o
  -9   9  22       28.42       27.45     10.34 o
  -8   9  22        3.53       -8.97      8.97 o
  -7   9  22        4.35        6.62     11.45 o
  -6   9  22       82.39       91.20     11.86 o
  -5   9  22        3.93       -3.98      7.70 o
  -4   9  22        4.71       11.53      5.93 o
  -3   9  22       80.64       84.01      7.16 o
  -2   9  22        0.14        1.56      5.01 o
  -1   9  22      101.86      105.54      7.33 o
   0   9  22       96.85      102.76      7.14 o
   1   9  22        0.02       -1.52      4.59 o
   2   9  22        0.49       -4.32      4.32 o
   3   9  22       14.72       17.60      5.58 o
   4   9  22        0.05       -5.20      5.20 o
   5   9  22        2.60        6.12      7.18 o
   6   9  22        0.74        2.44      6.36 o
   7   9  22       19.64       23.86      9.42 o
   8   9  22       24.97       23.57      8.96 o
  -8  10  22       20.65       31.31     10.45 o
  -7  10  22        0.18       -9.36      9.36 o
  -6  10  22      117.68      137.36     14.49 o
  -5  10  22        0.30        1.58      8.63 o
  -4  10  22       27.37       38.28     10.08 o
  -3  10  22       10.60       24.12      9.43 o
  -2  10  22        2.57       -2.71      6.14 o
  -1  10  22      194.46      206.55      9.82 o
   0  10  22        2.36       -2.75      4.83 o
   1  10  22        3.99       -2.35      6.36 o
   2  10  22       16.60       19.79      5.36 o
   3  10  22      143.92      117.43      9.24 o
   4  10  22       10.71        9.04      5.94 o
   5  10  22        1.64       -4.40      6.12 o
   6  10  22        3.27       -4.37      7.73 o
   7  10  22        6.51       22.97     13.24 o
  -7  11  22        0.14       -2.80      9.15 o
  -6  11  22        4.44       -0.38     12.87 o
  -5  11  22       45.04       51.64     11.75 o
  -4  11  22       19.36        1.25     17.83 o
  -3  11  22        0.12        0.14     10.20 o
  -2  11  22        0.07       -1.23      8.81 o
  -1  11  22        4.06        4.85      6.62 o
   0  11  22       57.55       72.16      9.03 o
   1  11  22        2.43       -7.16      7.16 o
   2  11  22        0.84        2.09      6.12 o
   3  11  22        1.56       -5.18      5.19 o
   4  11  22       37.09       47.65      7.14 o
   5  11  22       14.93       15.28     12.77 o
  -5  12  22        2.25       11.74     11.58 o
  -4  12  22       12.62       19.33     12.33 o
  -3  12  22       10.23       29.48     10.61 o
  -2  12  22        0.67       -9.20      9.20 o
  -1  12  22        1.29       -8.62      8.62 o
   0  12  22        1.27       -1.59     10.17 o
   1  12  22        0.02        3.52      7.43 o
   2  12  22       27.34       16.06      6.84 o
   3  12  22       21.15       40.34     10.81 o
   4  12  22       15.04       38.77     13.85 o
  -2  13  22        2.16       11.89     13.10 o
  -1  13  22        5.51        7.09     13.37 o
   0  13  22        8.32       -6.01     11.82 o
 -11   0  23        0.31       -5.07     11.96 o
  -9   0  23       22.20        8.24      9.52 o
  -7   0  23      552.79      588.99     19.15 o
  -5   0  23      803.69      850.69     21.41 o
  -3   0  23     1908.38     2014.08     32.16 o
  -1   0  23     2469.90     2434.49     36.86 o
   1   0  23        0.02       -4.15      4.15 o
   3   0  23      670.97      672.16     15.46 o
   5   0  23      193.25      196.19      9.23 o
   7   0  23        1.47        0.21      5.47 o
   9   0  23        2.10        3.36      7.52 o
  11   0  23       25.80       47.69     15.81 o
 -12   1  23        0.00        2.91      9.83 o
 -11   1  23       52.24       39.89     10.70 o
 -10   1  23       18.18       38.22      9.55 o
  -9   1  23       29.46       41.56      8.74 o
  -8   1  23        2.14        3.15      6.15 o
  -7   1  23      118.09      113.56      6.39 o
  -6   1  23      202.55      187.15      7.18 o
  -5   1  23       87.23       98.56      5.90 o
  -4   1  23      165.38      174.02      5.36 o
  -3   1  23       65.48       66.90      2.94 o
  -2   1  23       80.55       84.10      3.14 o
  -1   1  23        6.15       12.23      2.66 o
   0   1  23     1197.95     1235.06     20.69 o
   1   1  23        0.14        1.05      2.23 o
   2   1  23      554.17      547.74      9.71 o
   3   1  23        0.51        1.79      2.63 o
   4   1  23       58.86       58.00      5.08 o
   5   1  23       15.97       14.20      3.73 o
   6   1  23        0.04       -0.89      3.39 o
   7   1  23       15.01       16.68      4.35 o
   8   1  23       58.28       54.13      6.10 o
   9   1  23       10.16       18.57      7.06 o
  10   1  23        6.79        2.92      7.43 o
  11   1  23        1.44       16.98     10.44 o
 -12   2  23       87.75       84.20     13.97 o
 -11   2  23        5.17        1.94     12.19 o
 -10   2  23       35.62       33.14      9.69 o
  -9   2  23      109.04      130.15     21.24 o
  -8   2  23      157.79      164.90     11.86 o
  -7   2  23        7.70       14.34      7.23 o
  -6   2  23      177.21      169.97      7.04 o
  -5   2  23      121.46      115.86      5.39 o
  -4   2  23      255.38      241.44      6.33 o
  -3   2  23       52.71       54.55      4.34 o
  -2   2  23     1776.47     1659.31     35.03 o
  -1   2  23      613.91      554.91     15.46 o
   0   2  23      207.55      204.48      8.16 o
   1   2  23       99.63       98.32      4.33 o
   2   2  23     1056.25      959.10     14.49 o
   3   2  23       35.67       42.09      3.81 o
   4   2  23      169.88      159.92      7.09 o
   5   2  23        3.66        2.59      3.32 o
   6   2  23       28.31       22.74      4.14 o
   7   2  23       11.87       10.85      4.12 o
   8   2  23        5.62        2.84      5.07 o
   9   2  23       14.86       17.84      7.40 o
  10   2  23       13.20       12.16      7.62 o
  11   2  23        0.01       -8.24      8.24 o
 -12   3  23        5.35       14.90     16.75 o
 -11   3  23        8.05       12.36      9.46 o
 -10   3  23      112.93      133.70     13.56 o
  -9   3  23        5.49        7.58      7.92 o
  -8   3  23      111.26      113.96     10.60 o
  -7   3  23      192.00      192.05      9.42 o
  -6   3  23       29.24       47.69      4.79 o
  -5   3  23        0.83       -0.88      2.87 o
  -4   3  23        1.97        0.84      2.51 o
  -3   3  23      167.28      137.75      4.82 o
  -2   3  23       62.83       79.93      7.19 o
  -1   3  23       34.50       34.99      5.59 o
   0   3  23        1.11        0.84      4.17 o
   1   3  23       14.87       20.12      3.45 o
   2   3  23      124.23      126.74      4.90 o
   3   3  23        1.75        1.03      2.79 o
   4   3  23       37.82       49.79      4.44 o
   5   3  23       11.90        6.23      3.98 o
   6   3  23       48.53       57.90      5.49 o
   7   3  23        0.20       -1.14      4.70 o
   8   3  23        1.36        1.16      5.21 o
   9   3  23        2.34       -6.14      6.14 o
  10   3  23        1.43        1.81      7.32 o
 -12   4  23        0.00       -1.47      8.89 o
 -11   4  23        2.70        3.64     12.83 o
 -10   4  23       24.78       15.98      9.32 o
  -9   4  23       18.86       25.53      9.14 o
  -8   4  23       51.21       47.99      9.16 o
  -7   4  23      432.46      458.44     14.28 o
  -6   4  23       66.48       70.29      6.32 o
  -5   4  23        1.35       -0.88      3.44 o
  -4   4  23      132.46      117.56      5.64 o
  -3   4  23        5.14        5.69      2.67 o
  -2   4  23       66.45       78.60      5.05 o
  -1   4  23       95.68      110.18      7.28 o
   0   4  23      196.66      197.65      8.34 o
   1   4  23       16.98       17.64      3.35 o
   2   4  23       41.33       38.69      5.40 o
   3   4  23       11.37       18.67      3.61 o
   4   4  23      626.18      570.83     12.01 o
   5   4  23      554.37      570.20     12.60 o
   6   4  23       46.07       29.24      5.60 o
   7   4  23      105.68      107.40      7.86 o
   8   4  23        1.33        0.33      5.12 o
   9   4  23        0.28        4.49      7.13 o
  10   4  23        0.45        2.27      7.36 o
 -12   5  23       28.81       25.26     15.87 o
 -11   5  23        1.85       12.11     15.20 o
 -10   5  23        0.68       -4.45      8.15 o
  -9   5  23        0.35        5.34      8.21 o
  -8   5  23        6.06       -0.95      7.16 o
  -7   5  23      221.73      213.72     10.53 o
  -6   5  23       12.42        6.18      4.90 o
  -5   5  23       37.49       43.68      6.82 o
  -4   5  23      181.87      194.98      7.24 o
  -3   5  23      123.00      130.98      5.63 o
  -2   5  23       34.87       41.72      3.30 o
  -1   5  23       69.85       64.89      5.25 o
   0   5  23        5.90        8.99      3.17 o
   1   5  23      515.34      501.34     11.60 o
   2   5  23       98.63       91.09      4.73 o
   3   5  23       50.76       57.75      4.57 o
   4   5  23       28.63       32.82      4.62 o
   5   5  23       53.35       53.38      5.99 o
   6   5  23       45.91       62.44      6.68 o
   7   5  23       12.71       12.70      5.79 o
   8   5  23       11.07       10.35      6.13 o
   9   5  23        0.42       -6.68      6.68 o
  10   5  23        0.22       11.11      8.88 o
 -11   6  23       41.01       45.22     21.45 o
 -10   6  23       58.72       64.09     12.36 o
  -9   6  23       48.89       32.11     10.06 o
  -8   6  23       91.74       86.92     11.24 o
  -7   6  23       18.88       24.59      6.59 o
  -6   6  23      268.99      264.60     11.11 o
  -5   6  23        0.12       -3.86      3.86 o
  -4   6  23       75.61       75.57      5.47 o
  -3   6  23       72.40       64.18      4.97 o
  -2   6  23       22.23       17.23      5.72 o
  -1   6  23       47.48       42.44      3.87 o
   0   6  23      130.85      120.70      4.97 o
   1   6  23       54.38       51.69      5.05 o
   2   6  23      139.42      133.46      8.04 o
   3   6  23        0.01       -0.95      3.40 o
   4   6  23       44.47       71.58      6.18 o
   5   6  23       19.58       20.17      5.23 o
   6   6  23        0.16       -3.76      6.00 o
   7   6  23        2.65       -5.44      5.66 o
   8   6  23       10.16       -1.43      7.06 o
   9   6  23        1.24       -5.34      8.53 o
 -11   7  23        4.46       27.96     14.59 o
 -10   7  23       13.58       15.46     11.00 o
  -9   7  23       18.29       11.37      9.60 o
  -8   7  23       16.71       28.40      9.56 o
  -7   7  23       52.50       57.48     10.03 o
  -6   7  23       32.19       19.76      6.21 o
  -5   7  23       81.78       87.05      7.75 o
  -4   7  23      173.51      186.50      9.33 o
  -3   7  23        1.81        2.69      4.31 o
  -2   7  23      133.45      115.48      7.39 o
  -1   7  23       17.40       20.72      4.11 o
   0   7  23       16.16       21.09      4.01 o
   1   7  23      449.73      462.13     10.74 o
   2   7  23       42.29       35.38      4.45 o
   3   7  23        0.00       -1.77      4.24 o
   4   7  23        9.92       11.41      5.71 o
   5   7  23        0.10        1.03      5.02 o
   6   7  23        2.28       -5.41      5.41 o
   7   7  23        4.10        4.76      6.20 o
   8   7  23       14.25        4.00      7.90 o
   9   7  23        0.00       -1.20      7.83 o
 -10   8  23        6.57       16.58     10.83 o
  -9   8  23        4.48       17.09     10.81 o
  -8   8  23       70.64       51.92     12.53 o
  -7   8  23       14.20       17.96     11.85 o
  -6   8  23        0.10       -8.11      8.11 o
  -5   8  23       59.40       76.67      7.95 o
  -4   8  23       26.60       20.47      5.72 o
  -3   8  23        6.02        2.26      5.87 o
  -2   8  23      247.83      229.86      9.68 o
  -1   8  23      434.31      438.95     12.03 o
   0   8  23       38.09       45.04      5.45 o
   1   8  23        5.81        0.11      4.10 o
   2   8  23      348.96      342.06      9.16 o
   3   8  23       14.40       22.49      4.75 o
   4   8  23       42.25       39.93      5.57 o
   5   8  23        6.12        9.13      6.88 o
   6   8  23        7.49        4.01      6.11 o
   7   8  23        4.10        6.52     10.75 o
   8   8  23       50.62       66.56     19.49 o
  -9   9  23        6.11       22.27     13.41 o
  -8   9  23       11.99       14.18     10.27 o
  -7   9  23        1.78        7.39      9.62 o
  -6   9  23      182.69      206.49     14.98 o
  -5   9  23        5.31       -0.24      8.26 o
  -4   9  23       28.67       26.60      6.55 o
  -3   9  23       29.64       32.40      5.98 o
  -2   9  23        2.60       -1.54      4.58 o
  -1   9  23       42.08       35.82      5.81 o
   0   9  23        4.26        5.34      6.45 o
   1   9  23        3.72        7.71      5.65 o
   2   9  23       21.18       25.59      4.62 o
   3   9  23        3.38       -4.91      4.98 o
   4   9  23        0.10       -5.25      5.25 o
   5   9  23       32.43       44.73      7.28 o
   6   9  23       28.78       31.06      7.30 o
   7   9  23       35.75       30.09     11.48 o
  -8  10  23        1.53       10.64     16.95 o
  -7  10  23        3.91       -2.39      9.69 o
  -6  10  23       63.66       72.28     12.32 o
  -5  10  23      124.70      161.59     21.55 o
  -4  10  23       69.30       79.28     11.40 o
  -3  10  23      103.58      119.13     18.31 o
  -2  10  23        1.15       -4.01      5.53 o
  -1  10  23        0.00        0.27      7.41 o
   0  10  23        0.08       -0.16      5.35 o
   1  10  23       21.26       21.27      7.24 o
   2  10  23        9.75        1.16      5.07 o
   3  10  23       26.89       34.90      6.11 o
   4  10  23        3.69       -2.95      5.23 o
   5  10  23        0.72       -0.71      6.10 o
   6  10  23        7.86       -3.52      7.82 o
  -7  11  23       42.36       59.64     16.48 o
  -6  11  23        5.29        8.39     16.41 o
  -5  11  23       74.43       87.20     12.80 o
  -4  11  23       13.01       28.32     10.46 o
  -3  11  23        6.29        2.03     11.01 o
  -2  11  23        2.63       -8.03      8.03 o
  -1  11  23       14.25       10.49      8.00 o
   0  11  23       55.15       70.09      9.58 o
   1  11  23       13.98        5.70      6.92 o
   2  11  23       17.34       10.50      6.35 o
   3  11  23        0.23        0.82      5.57 o
   4  11  23        1.32        0.62      5.74 o
   5  11  23        6.75        6.01      7.13 o
  -5  12  23        0.01       -2.30     13.78 o
  -4  12  23        0.65        4.18      9.70 o
  -3  12  23        6.52       24.24      9.90 o
  -2  12  23       11.00        5.60     20.40 o
  -1  12  23       10.76        9.92      8.98 o
   0  12  23        0.00       -8.33      8.33 o
   1  12  23       24.02       18.98      7.95 o
   2  12  23        5.04        3.91      6.39 o
   3  12  23        0.01       -2.64      8.93 o
 -12   0  24        7.17        4.66     14.46 o
 -10   0  24       17.95       35.33     13.24 o
  -8   0  24      106.73      102.33     14.25 o
  -6   0  24       75.55       91.49     10.88 o
  -4   0  24     1046.86     1015.55     20.64 o
  -2   0  24      225.86      190.09      5.88 o
   0   0  24      203.32      196.04      7.33 o
   2   0  24      475.07      418.55     11.22 o
   4   0  24        8.23        7.18      4.44 o
   6   0  24        0.34        0.87      5.11 o
   8   0  24        3.38        2.69      7.42 o
  10   0  24        3.22       11.15     12.77 o
 -12   1  24        1.64        7.26     10.28 o
 -11   1  24       27.44       51.33     11.03 o
 -10   1  24       64.77       68.59     10.81 o
  -9   1  24      188.35      200.65     13.73 o
  -8   1  24       10.45       12.42      6.96 o
  -7   1  24      184.63      186.12      8.64 o
  -6   1  24       83.01       98.22      6.27 o
  -5   1  24       75.56       63.24      4.78 o
  -4   1  24       98.97       83.07      3.91 o
  -3   1  24      299.49      279.40      5.46 o
  -2   1  24      439.24      426.66      6.38 o
  -1   1  24      140.09      150.22      5.36 o
   0   1  24      101.16      138.95      6.23 o
   1   1  24       26.22       20.01      2.61 o
   2   1  24      689.82      655.77     11.70 o
   3   1  24       89.02       99.31      4.51 o
   4   1  24       61.85       55.23      4.14 o
   5   1  24       45.09       46.52      4.36 o
   6   1  24       84.44      110.82      5.96 o
   7   1  24        7.11        3.07      4.03 o
   8   1  24        1.51        0.91      4.71 o
   9   1  24       15.72       12.75      7.10 o
  10   1  24       15.47       10.08     12.12 o
 -12   2  24       44.41       66.80     12.73 o
 -11   2  24       56.08       46.99     11.36 o
 -10   2  24        0.02       -7.02      7.02 o
  -9   2  24        2.63       -6.81      6.81 o
  -8   2  24       15.05       20.28      7.25 o
  -7   2  24      168.91      185.08      9.28 o
  -6   2  24       58.85       69.19      5.22 o
  -5   2  24       73.36       68.03      4.55 o
  -4   2  24      145.60      132.83      4.82 o
  -3   2  24      566.75      513.87      7.80 o
  -2   2  24      248.76      250.94     10.55 o
  -1   2  24      264.94      299.34     10.96 o
   0   2  24       21.90       26.74      4.71 o
   1   2  24       76.63       76.63      3.48 o
   2   2  24       55.30       86.27      4.20 o
   3   2  24        0.34       -0.88      2.75 o
   4   2  24        1.00        6.46      3.41 o
   5   2  24       92.04      106.40      6.75 o
   6   2  24       20.92       19.24      4.18 o
   7   2  24        2.42        2.85      4.07 o
   8   2  24        0.01        3.41      5.55 o
   9   2  24        1.69       -2.78      7.75 o
  10   2  24        1.43        6.02      8.93 o
 -12   3  24        0.01       13.11     10.23 o
 -11   3  24       29.19       27.23     10.12 o
 -10   3  24        5.82        0.37      8.08 o
  -9   3  24       45.62       44.89     10.30 o
  -8   3  24       30.77       27.20      7.85 o
  -7   3  24        7.35        2.98      4.89 o
  -6   3  24      265.82      262.07      9.85 o
  -5   3  24        8.16        1.51      3.13 o
  -4   3  24      212.83      236.10      6.31 o
  -3   3  24      288.62      297.70      7.16 o
  -2   3  24        5.80        7.50      7.02 o
  -1   3  24       70.99       86.78      6.47 o
   0   3  24      770.17      674.14     16.39 o
   1   3  24       30.05       28.79      3.47 o
   2   3  24        2.90        4.73      4.13 o
   3   3  24       67.50       73.23      4.38 o
   4   3  24      326.11      292.12      9.31 o
   5   3  24       71.44       54.31      7.63 o
   6   3  24        5.63       -1.13      4.09 o
   7   3  24        5.80        0.78      4.98 o
   8   3  24       50.06       55.86      7.10 o
   9   3  24        1.12       -0.08      8.08 o
  10   3  24        0.33        1.77      7.60 o
 -12   4  24        6.59        1.43      9.55 o
 -11   4  24        5.87        6.55     14.96 o
 -10   4  24        0.74        7.34      8.60 o
  -9   4  24       13.70       16.14      8.23 o
  -8   4  24      156.97      133.43     11.93 o
  -7   4  24       13.28       12.40      5.28 o
  -6   4  24        1.48        5.25      4.52 o
  -5   4  24      898.24      852.03     16.28 o
  -4   4  24       40.79       46.34      4.02 o
  -3   4  24       34.60       43.95      5.76 o
  -2   4  24      121.57       99.99     10.67 o
  -1   4  24      527.83      495.10     14.25 o
   0   4  24      332.60      303.62     14.81 o
   1   4  24       24.79       26.08      4.33 o
   2   4  24       25.42       19.59      3.02 o
   3   4  24        0.58        0.79      3.00 o
   4   4  24       98.43      103.82      5.93 o
   5   4  24       66.57       68.35      5.56 o
   6   4  24       48.66       52.19      6.91 o
   7   4  24       56.25       70.32      7.06 o
   8   4  24       14.40       17.34      6.18 o
   9   4  24        3.70       -1.27      7.12 o
  10   4  24        5.07        9.46      8.52 o
 -11   5  24        6.82       12.58     10.45 o
 -10   5  24        6.12       10.11     11.42 o
  -9   5  24      191.04      216.00     27.02 o
  -8   5  24      258.69      244.38     15.18 o
  -7   5  24        0.23       -4.93      4.93 o
  -6   5  24        2.28       -1.65      4.42 o
  -5   5  24        0.50        0.46      3.93 o
  -4   5  24      116.80      116.92      6.29 o
  -3   5  24      387.95      379.28      9.19 o
  -2   5  24       10.91        9.17      3.23 o
  -1   5  24       53.59       48.91      5.35 o
   0   5  24      112.96       99.56      5.07 o
   1   5  24       92.01      107.25      5.78 o
   2   5  24       88.98       94.99      4.86 o
   3   5  24       90.81       80.51      6.85 o
   4   5  24        7.56       13.30      4.21 o
   5   5  24       54.19       52.96      6.67 o
   6   5  24       13.29        9.96      5.10 o
   7   5  24      155.03      145.83     10.34 o
   8   5  24       18.61       14.40      6.63 o
   9   5  24        0.95        5.53      7.75 o
  10   5  24        3.36       -2.16     11.08 o
 -11   6  24        2.37        3.05     22.56 o
 -10   6  24        1.34       13.00     21.45 o
  -9   6  24      172.07      163.84     14.52 o
  -8   6  24        4.25       10.84     12.06 o
  -7   6  24       28.01       47.64      7.31 o
  -6   6  24       40.69       45.40      7.48 o
  -5   6  24       40.08       30.30      5.14 o
  -4   6  24       82.24       86.62      5.84 o
  -3   6  24      231.55      213.20      8.21 o
  -2   6  24       11.00        3.83      3.98 o
  -1   6  24      510.63      513.38     10.29 o
   0   6  24      110.73      107.72      5.77 o
   1   6  24        0.09       -3.73      3.73 o
   2   6  24        4.23        5.48      3.41 o
   3   6  24       92.19       91.30      5.72 o
   4   6  24       29.72       26.21      4.91 o
   5   6  24        0.65       -1.94      4.86 o
   6   6  24        0.67       -4.85      4.85 o
   7   6  24        1.50        5.95      5.90 o
   8   6  24        0.38        1.64      7.42 o
   9   6  24        0.06        0.18     14.66 o
 -10   7  24        0.21       13.53     13.14 o
  -9   7  24        0.64       -5.20      9.36 o
  -8   7  24      114.38      127.50     13.54 o
  -7   7  24        6.17       -7.38      7.38 o
  -6   7  24        0.71        2.53      5.40 o
  -5   7  24      193.48      193.58      9.94 o
  -4   7  24        0.30       -4.59      5.22 o
  -3   7  24      337.89      337.66     11.19 o
  -2   7  24        9.02       10.97      3.81 o
  -1   7  24      118.90      132.71      6.37 o
   0   7  24       23.93       24.23      4.26 o
   1   7  24        6.40        6.52      3.81 o
   2   7  24       60.15       87.60      6.15 o
   3   7  24       41.03       44.69      5.63 o
   4   7  24       33.07       46.65      6.19 o
   5   7  24       83.83       81.61      7.43 o
   6   7  24        6.81        8.01      5.77 o
   7   7  24       14.56       13.51      6.35 o
   8   7  24        9.16       12.67      9.04 o
   9   7  24       20.82       23.10     13.44 o
 -10   8  24       12.14        7.57     13.37 o
  -9   8  24        0.09       -7.91     10.03 o
  -8   8  24        2.20       -1.21      8.79 o
  -7   8  24      122.79      155.43     20.77 o
  -6   8  24        5.61       10.21      8.18 o
  -5   8  24       17.73       23.49      6.33 o
  -4   8  24       10.63       21.98      5.60 o
  -3   8  24       16.02       15.97      9.42 o
  -2   8  24        5.21       10.22      4.96 o
  -1   8  24        2.75       12.81      4.72 o
   0   8  24       98.44      103.23      6.81 o
   1   8  24       33.55       26.62      4.76 o
   2   8  24        2.07        3.48      3.87 o
   3   8  24       13.58       10.67      4.64 o
   4   8  24       52.34       53.45      5.86 o
   5   8  24        2.77       12.09      5.86 o
   6   8  24        8.80        7.75     10.99 o
   7   8  24        0.42       10.40      7.44 o
   8   8  24        0.69        9.48      9.25 o
  -9   9  24       22.16       -1.07     11.99 o
  -8   9  24       68.01       82.12     12.83 o
  -7   9  24       59.31       53.09     13.48 o
  -6   9  24        1.36       18.80      9.20 o
  -5   9  24       20.78       15.54     11.89 o
  -4   9  24       70.38       84.87      8.48 o
  -3   9  24      142.38      160.37      8.67 o
  -2   9  24       45.51       54.28      6.34 o
  -1   9  24        2.51        1.57      4.64 o
   0   9  24       27.20       19.32      5.39 o
   1   9  24       34.74       30.93      5.82 o
   2   9  24       76.18       80.33      5.94 o
   3   9  24        6.10       -3.52      5.61 o
   4   9  24        0.14       -2.50      5.35 o
   5   9  24        0.11       -5.78      5.78 o
   6   9  24        0.14       -6.78      6.78 o
   7   9  24        0.01        9.41      8.76 o
  -8  10  24        0.06       27.49     14.05 o
  -7  10  24        6.73       11.43     10.17 o
  -6  10  24        9.83        9.57      9.60 o
  -5  10  24        1.88       25.21      9.61 o
  -4  10  24       23.65       25.31      9.25 o
  -3  10  24       11.36       19.93      8.96 o
  -2  10  24        0.11       -1.61      5.43 o
  -1  10  24       71.39       71.81      7.24 o
   0  10  24       44.56       59.18      7.12 o
   1  10  24        0.01       -6.16      6.16 o
   2  10  24       37.21       37.37      6.63 o
   3  10  24       12.41       17.27      5.62 o
   4  10  24        0.11       -4.99      4.99 o
   5  10  24       35.75       34.71      8.20 o
   6  10  24       14.44       12.52      8.96 o
  -6  11  24        3.33       11.25      9.39 o
  -5  11  24       14.57       18.00      9.93 o
  -4  11  24       68.68       88.31     12.62 o
  -3  11  24        0.39       -8.21      8.21 o
  -2  11  24        4.34       -1.24      8.93 o
  -1  11  24       13.70       12.52      7.36 o
   0  11  24       26.16       26.47      7.88 o
   1  11  24       23.52       18.31      7.90 o
   2  11  24        5.11       10.11      6.37 o
   3  11  24       10.03       15.61      5.85 o
   4  11  24        0.13       -5.73      5.73 o
  -4  12  24        0.59       -2.84      9.12 o
  -3  12  24       20.27       34.16     10.62 o
  -2  12  24       24.42       29.34      9.93 o
  -1  12  24       47.29       54.24     11.36 o
   0  12  24        2.99        0.18     10.00 o
   1  12  24        0.24       -6.81      6.81 o
   2  12  24        2.34        0.07      7.14 o
 -11   0  25      255.95      282.48     26.55 o
  -9   0  25       13.11        3.44      9.73 o
  -7   0  25      416.81      386.27     16.92 o
  -5   0  25      172.81      170.05     14.89 o
  -3   0  25      254.87      227.97      7.71 o
  -1   0  25      156.66      153.13      6.62 o
   1   0  25      605.68      586.68     14.83 o
   3   0  25       58.37       56.91      5.65 o
   5   0  25       40.72       29.08      7.43 o
   7   0  25       37.57       23.90      6.60 o
   9   0  25        2.31        5.89      8.63 o
 -12   1  25        3.69       -2.26      8.96 o
 -11   1  25       17.66       22.00     10.05 o
 -10   1  25       65.53       63.55     10.58 o
  -9   1  25        3.45        1.48      7.12 o
  -8   1  25        0.10        2.73      7.77 o
  -7   1  25      216.60      231.93      8.80 o
  -6   1  25      351.20      338.54      9.57 o
  -5   1  25        1.55       -1.17      2.94 o
  -4   1  25       34.30       33.61      3.06 o
  -3   1  25      469.18      439.32      7.16 o
  -2   1  25      671.07      618.90      8.46 o
  -1   1  25       85.47       90.97      9.39 o
   0   1  25      498.70      510.25     12.90 o
   1   1  25        0.06        0.26      2.28 o
   2   1  25        4.21       16.91      2.94 o
   3   1  25       11.90        5.83      2.94 o
   4   1  25       62.53       49.57      4.17 o
   5   1  25       12.29       21.18      3.92 o
   6   1  25       13.95        9.81      3.89 o
   7   1  25       79.58       82.91      5.88 o
   8   1  25       23.34       30.41      5.67 o
   9   1  25        0.21        1.41      6.59 o
  10   1  25        2.11        4.20      9.69 o
 -12   2  25       52.55       78.34     12.83 o
 -11   2  25        8.36       10.53      9.29 o
 -10   2  25        0.04       -1.34      7.51 o
  -9   2  25       80.82       68.80     15.50 o
  -8   2  25      114.33       90.64      9.89 o
  -7   2  25      103.45      103.46      7.51 o
  -6   2  25      291.68      331.51      9.55 o
  -5   2  25       36.67       29.73      3.88 o
  -4   2  25      165.10      190.47      5.59 o
  -3   2  25      772.31      683.10     11.50 o
  -2   2  25        1.74        0.73      4.18 o
  -1   2  25        0.30        1.42      4.39 o
   0   2  25     1193.41     1146.17     22.75 o
   1   2  25      280.66      260.25      6.00 o
   2   2  25      189.31      184.75      7.09 o
   3   2  25        0.25       -2.80      2.80 o
   4   2  25       10.12        4.86      4.04 o
   5   2  25       23.18       19.46      4.51 o
   6   2  25       32.57       33.81      4.66 o
   7   2  25        3.29        0.25      4.11 o
   8   2  25        0.23       -5.19      5.19 o
   9   2  25       12.94        6.17     12.14 o
  10   2  25        0.37       -4.19      6.92 o
 -12   3  25        7.24        3.05     16.35 o
 -11   3  25        9.14       16.49      9.40 o
 -10   3  25       34.10       33.41     11.55 o
  -9   3  25       11.75       11.65     10.30 o
  -8   3  25       24.98       29.75      8.33 o
  -7   3  25       20.09       22.07      5.86 o
  -6   3  25        0.06       -3.86      3.86 o
  -5   3  25       85.45       96.05      5.30 o
  -4   3  25       47.79       62.06      6.99 o
  -3   3  25       75.43       74.72      3.73 o
  -2   3  25       56.76       53.73      6.48 o
  -1   3  25     1049.46      966.27     20.79 o
   0   3  25      378.20      368.81     10.14 o
   1   3  25       16.03       14.19      2.74 o
   2   3  25      159.57      139.68      5.17 o
   3   3  25      164.93      146.44      5.73 o
   4   3  25       32.03       37.23      4.33 o
   5   3  25        0.88        5.48      3.90 o
   6   3  25        2.24        9.84      4.30 o
   7   3  25       19.43       26.47      8.28 o
   8   3  25        6.24        2.11      5.60 o
   9   3  25        6.74       12.52      7.49 o
  10   3  25        0.41        1.59      7.51 o
 -12   4  25        6.53        2.57     13.44 o
 -11   4  25       86.05       73.91     29.21 o
 -10   4  25        2.91       13.60      9.03 o
  -9   4  25       53.45       63.71     16.25 o
  -8   4  25      135.31      129.27     11.92 o
  -7   4  25       14.19        5.40      7.32 o
  -6   4  25       73.71       71.62      8.60 o
  -5   4  25      815.36      758.16     15.17 o
  -4   4  25       64.59       62.85      4.57 o
  -3   4  25       76.00       75.39      4.08 o
  -2   4  25        0.90        2.54      6.05 o
  -1   4  25       44.70       61.96      6.15 o
   0   4  25       11.81        6.64      4.00 o
   1   4  25        1.04       -2.06      2.80 o
   2   4  25        4.18        2.68      2.66 o
   3   4  25       26.90       28.32      3.78 o
   4   4  25       18.29       17.10      4.01 o
   5   4  25       49.76       51.62      6.22 o
   6   4  25        0.29        3.10      6.59 o
   7   4  25       86.18      102.81      7.95 o
   8   4  25        0.01       -2.42      5.58 o
   9   4  25       17.20       27.56      8.43 o
  10   4  25        1.31       -9.19     10.54 o
 -11   5  25       42.92       41.29     12.12 o
 -10   5  25        1.50        5.67      8.60 o
  -9   5  25       33.46       23.88      9.62 o
  -8   5  25       26.36       49.85      9.88 o
  -7   5  25      203.73      209.67     10.59 o
  -6   5  25      116.73      123.10      7.99 o
  -5   5  25       94.52       96.63      6.00 o
  -4   5  25      227.58      212.31      7.51 o
  -3   5  25      346.34      320.65     13.58 o
  -2   5  25       68.23       59.26      4.53 o
  -1   5  25       20.97       28.99      3.64 o
   0   5  25       77.62       73.62      6.06 o
   1   5  25       32.68       31.81      5.62 o
   2   5  25       86.08       90.43      4.83 o
   3   5  25       20.56       25.30      4.03 o
   4   5  25       56.18       50.33      5.02 o
   5   5  25        0.44       -3.73      4.25 o
   6   5  25        1.75        0.65      5.01 o
   7   5  25       39.59       57.50      8.40 o
   8   5  25        0.88       -4.22      5.88 o
   9   5  25        0.85       -7.96      7.96 o
 -11   6  25        0.04       11.86     10.38 o
 -10   6  25       72.71       66.38     12.69 o
  -9   6  25       18.06       20.23      9.75 o
  -8   6  25        3.11       -7.90      7.90 o
  -7   6  25       53.13       52.50      7.24 o
  -6   6  25       70.55       91.17      8.91 o
  -5   6  25        1.91        6.32      4.41 o
  -4   6  25        1.11        2.91      4.01 o
  -3   6  25       31.32       37.46      4.46 o
  -2   6  25       36.11       35.54      3.79 o
  -1   6  25        7.27        4.64      3.85 o
   0   6  25      333.11      323.94      8.07 o
   1   6  25        4.39        3.76      3.54 o
   2   6  25       78.70       95.10      5.32 o
   3   6  25        3.17        4.46      3.82 o
   4   6  25       21.12       24.15      5.02 o
   5   6  25        3.60        1.39      4.80 o
   6   6  25       13.09       13.24      8.07 o
   7   6  25        1.27       -2.44      5.96 o
   8   6  25        0.06       -8.21     10.44 o
   9   6  25        1.02       -4.62     10.84 o
 -10   7  25        1.40        2.47     10.42 o
  -9   7  25       52.00       59.86     29.79 o
  -8   7  25        0.02        3.36      8.65 o
  -7   7  25      110.61      134.33     23.64 o
  -6   7  25       17.57        9.00      5.92 o
  -5   7  25        0.90       -4.75      4.75 o
  -4   7  25       30.41       39.71      5.89 o
  -3   7  25       50.82       70.93     10.05 o
  -2   7  25       30.50       36.34     12.98 o
  -1   7  25       12.83        9.29      3.81 o
   0   7  25      101.90      114.28      6.97 o
   1   7  25        4.01        5.49      4.35 o
   2   7  25       58.99       54.40      5.50 o
   3   7  25       21.54       23.15      6.14 o
   4   7  25      211.62      214.18      9.72 o
   5   7  25        2.16        6.24      5.42 o
   6   7  25       79.90       90.46      8.19 o
   7   7  25       14.14       23.64      6.77 o
   8   7  25        0.14       -1.55      8.47 o
  -9   8  25        1.87       -9.21      9.21 o
  -8   8  25        0.71       -8.77      8.77 o
  -7   8  25        5.85       -8.14      8.35 o
  -6   8  25        5.18       11.02      8.23 o
  -5   8  25      234.58      217.80     11.12 o
  -4   8  25       20.49       16.06      8.00 o
  -3   8  25       10.81        9.82      5.21 o
  -2   8  25       60.80       59.58      5.94 o
  -1   8  25        2.47        0.54      4.41 o
   0   8  25        0.01        3.59      4.50 o
   1   8  25       27.78       28.64      6.77 o
   2   8  25       18.39       11.90      4.05 o
   3   8  25       22.17        7.87      4.72 o
   4   8  25       22.08       21.04      5.19 o
   5   8  25       39.13       46.22      7.60 o
   6   8  25        1.27        4.17      6.33 o
   7   8  25        8.26       17.77      7.67 o
  -9   9  25        0.09        3.58     13.04 o
  -8   9  25        2.43       -2.21      8.95 o
  -7   9  25       21.13       28.13     10.65 o
  -6   9  25       48.81       57.05     18.58 o
  -5   9  25       67.06       92.90     11.37 o
  -4   9  25      125.50      164.84     11.65 o
  -3   9  25        1.77        2.82      6.03 o
  -2   9  25       12.62       21.07      5.71 o
  -1   9  25      129.83      153.91      8.55 o
   0   9  25       62.20       71.74      6.83 o
   1   9  25        1.86       -0.90      4.97 o
   2   9  25       47.18       49.06      5.32 o
   3   9  25        4.79        9.16      5.15 o
   4   9  25       21.57       28.67      6.49 o
   5   9  25        6.21        6.65      6.11 o
   6   9  25       15.70        8.06      7.47 o
   7   9  25       16.68       10.20     12.36 o
  -7  10  25       20.21        3.38      9.59 o
  -6  10  25       22.41       34.05     11.69 o
  -5  10  25        0.05       -2.70      8.30 o
  -4  10  25      106.60      132.09     13.05 o
  -3  10  25        0.83       11.88      8.57 o
  -2  10  25        4.10       10.01      5.75 o
  -1  10  25       94.37      104.41      8.02 o
   0  10  25       13.01       20.60      6.05 o
   1  10  25        1.56       -5.23      6.39 o
   2  10  25        5.08        8.53      5.86 o
   3  10  25       12.79       11.31      5.42 o
   4  10  25        1.16       -4.61      5.39 o
   5  10  25        0.27        0.27      6.62 o
  -6  11  25       16.30       30.13     14.39 o
  -5  11  25        1.28       -4.03      9.15 o
  -4  11  25        0.34       10.65      9.42 o
  -3  11  25        1.06        2.98     15.67 o
  -2  11  25       19.22        8.47      9.22 o
  -1  11  25        0.14       -5.54      6.77 o
   0  11  25        3.89        5.42      7.11 o
   1  11  25        0.41       -3.52      7.02 o
   2  11  25        0.34       -1.49      5.92 o
   3  11  25       18.93       26.08      8.02 o
   4  11  25        0.10       -7.00      7.72 o
  -2  12  25        0.22       19.52     15.06 o
  -1  12  25       13.96        4.26     13.37 o
   0  12  25        2.84       20.74     15.20 o
   1  12  25       14.73       12.70     10.36 o
 -12   0  26        2.33        8.98     13.10 o
 -10   0  26       72.04       59.91     15.20 o
  -8   0  26      222.07      234.25     18.98 o
  -6   0  26      119.87      130.11     10.00 o
  -4   0  26       87.43      101.27      6.69 o
  -2   0  26       90.94      106.65      5.06 o
   0   0  26      255.92      238.02     12.60 o
   2   0  26      301.23      321.16     10.08 o
   4   0  26      569.18      578.25     22.51 o
   6   0  26       12.88       -1.18      5.39 o
   8   0  26       17.62        8.85      8.40 o
  10   0  26       21.65       45.39     14.25 o
 -12   1  26        2.90       15.13      9.15 o
 -11   1  26        0.66       -7.70      7.70 o
 -10   1  26        1.15       -3.84      7.80 o
  -9   1  26        0.97       -9.76      9.76 o
  -8   1  26       81.73       74.44      9.39 o
  -7   1  26        1.87       -0.86      3.91 o
  -6   1  26       93.62       95.16      5.79 o
  -5   1  26      100.67       98.10      5.21 o
  -4   1  26       78.83       72.64      3.82 o
  -3   1  26       82.52       89.03      3.39 o
  -2   1  26      160.07      179.25      4.79 o
  -1   1  26     1480.63     1364.52     22.86 o
   0   1  26       89.50      102.70      4.04 o
   1   1  26       48.69       50.85      3.36 o
   2   1  26       14.62       13.43      3.01 o
   3   1  26        0.29        0.53      3.00 o
   4   1  26      183.92      174.16      6.36 o
   5   1  26        4.32        1.00      3.52 o
   6   1  26        4.63        3.83      3.74 o
   7   1  26        0.63        1.18      4.26 o
   8   1  26        4.81        7.13      5.35 o
   9   1  26        6.26        8.36      6.87 o
  10   1  26        0.02        0.69      7.75 o
 -12   2  26        5.99        9.45     13.44 o
 -11   2  26        1.69       -3.80     17.26 o
 -10   2  26       35.34       30.47      9.59 o
  -9   2  26        9.58       14.23      7.44 o
  -8   2  26       15.27       10.42      7.40 o
  -7   2  26       94.94       97.89     13.65 o
  -6   2  26      129.77      123.71      6.31 o
  -5   2  26        0.13       -3.10      3.10 o
  -4   2  26      460.80      454.37      8.87 o
  -3   2  26      272.56      278.76      7.31 o
  -2   2  26       56.39       52.35      6.18 o
  -1   2  26        0.24       -4.49      4.96 o
   0   2  26       14.96       28.99      5.19 o
   1   2  26      323.20      298.09      6.65 o
   2   2  26      152.12      160.56      5.49 o
   3   2  26      115.58      116.99      5.98 o
   4   2  26       21.81       19.95      3.79 o
   5   2  26        2.70        4.55      3.76 o
   6   2  26        1.55        7.19      3.92 o
   7   2  26       23.49       16.25      5.30 o
   8   2  26       15.62       16.19      7.98 o
   9   2  26        0.01       -6.08      6.68 o
  10   2  26        0.00        0.94      7.36 o
 -12   3  26        4.75        9.39     12.90 o
 -11   3  26        1.54        6.37      9.50 o
 -10   3  26       56.99       53.23     10.80 o
  -9   3  26       15.87        4.88      7.76 o
  -8   3  26      153.26      169.39     12.78 o
  -7   3  26      294.87      291.71     12.63 o
  -6   3  26       69.30       80.20      6.34 o
  -5   3  26        9.06       10.20      5.74 o
  -4   3  26      198.71      203.79      7.71 o
  -3   3  26       33.53       28.14      2.92 o
  -2   3  26       30.87       38.27      7.23 o
  -1   3  26        1.61       16.41      5.32 o
   0   3  26       15.18       10.78      4.05 o
   1   3  26       52.71       45.63      3.11 o
   2   3  26        9.51        9.15      2.90 o
   3   3  26        0.84       -2.87      3.05 o
   4   3  26       94.91      117.39      5.92 o
   5   3  26       48.40       49.67      5.08 o
   6   3  26       37.87       34.32      5.17 o
   7   3  26        1.20        0.30      5.23 o
   8   3  26        4.84        3.03      5.78 o
   9   3  26        1.12        0.08      7.07 o
  10   3  26        7.42       16.21     12.90 o
 -11   4  26       23.89       12.93     11.35 o
 -10   4  26        4.33       14.97      9.11 o
  -9   4  26        0.10        1.17      7.69 o
  -8   4  26        1.49       -0.35      7.31 o
  -7   4  26        1.63        3.91      5.18 o
  -6   4  26       11.47       13.34      4.77 o
  -5   4  26       28.65       47.40      4.81 o
  -4   4  26       77.66       77.60      4.79 o
  -3   4  26       93.57       94.57      5.66 o
  -2   4  26      559.15      526.58     17.65 o
  -1   4  26        2.26       -3.17      4.43 o
   0   4  26      110.09      119.05      6.55 o
   1   4  26       91.14       83.36      4.95 o
   2   4  26        0.08       -2.58      2.67 o
   3   4  26       25.49       24.52      3.86 o
   4   4  26        0.74       -0.73      3.58 o
   5   4  26        2.31        2.04      4.97 o
   6   4  26        0.05       -1.07      4.78 o
   7   4  26       26.55       31.03      6.39 o
   8   4  26        5.90       16.13      6.38 o
   9   4  26       33.61       22.99      8.29 o
 -11   5  26        0.08       -2.28      9.26 o
 -10   5  26        0.00        5.64     17.02 o
  -9   5  26        7.71       -2.65      7.87 o
  -8   5  26       36.27       40.93     14.49 o
  -7   5  26      278.15      314.19     17.17 o
  -6   5  26       94.77       89.12      7.28 o
  -5   5  26        4.84        3.83      3.97 o
  -4   5  26        1.74        6.93      3.63 o
  -3   5  26       51.77       47.58      5.05 o
  -2   5  26      161.93      162.21      9.27 o
  -1   5  26       27.37       35.85      6.31 o
   0   5  26      113.91      102.10      7.08 o
   1   5  26        9.37       19.56     14.32 o
   2   5  26       10.51        5.44      3.31 o
   3   5  26       88.08       86.70      7.13 o
   4   5  26        8.37        6.40      4.01 o
   5   5  26       25.56       34.30      5.60 o
   6   5  26       44.14       53.08      8.29 o
   7   5  26       25.12       35.23      6.68 o
   8   5  26        0.02        1.47      5.96 o
   9   5  26        0.22        0.55      8.35 o
 -10   6  26        4.64       25.66     10.92 o
  -9   6  26      130.75      153.66     14.35 o
  -8   6  26        0.64       -5.35     11.96 o
  -7   6  26        0.14       -4.96      5.45 o
  -6   6  26      119.32      126.45      8.52 o
  -5   6  26       28.61       32.32      8.06 o
  -4   6  26       84.49       75.22      5.87 o
  -3   6  26        0.38        1.14      4.53 o
  -2   6  26        5.82        6.31      4.62 o
  -1   6  26      271.65      257.78     14.05 o
   0   6  26        1.81        4.78      4.00 o
   1   6  26       14.74       15.48      5.31 o
   2   6  26      261.28      268.10      8.19 o
   3   6  26       67.45       70.51      5.77 o
   4   6  26        1.26        7.46      4.57 o
   5   6  26        0.38        5.10      5.03 o
   6   6  26        0.03        0.88      5.32 o
   7   6  26        0.09        8.51      7.85 o
   8   6  26        3.01        9.02      8.73 o
 -10   7  26        1.59       -6.70     23.74 o
  -9   7  26       32.65       42.67     15.67 o
  -8   7  26        0.00       -7.83      7.83 o
  -7   7  26      109.97      112.43     15.60 o
  -6   7  26       10.41       12.49      5.96 o
  -5   7  26       84.51       54.32      8.68 o
  -4   7  26      174.95      193.88     10.49 o
  -3   7  26       78.94       71.95      8.42 o
  -2   7  26      694.44      671.54     17.74 o
  -1   7  26       69.97       59.66      6.71 o
   0   7  26       92.10       84.72      9.22 o
   1   7  26        0.30        0.69      4.46 o
   2   7  26       11.97        6.75      4.36 o
   3   7  26      107.57      116.18      7.25 o
   4   7  26       35.24       41.00      6.25 o
   5   7  26       37.49       48.14      6.78 o
   6   7  26       31.89       40.61      7.49 o
   7   7  26        2.51        4.31      6.52 o
   8   7  26        0.08        3.94      9.03 o
  -9   8  26        2.80       -0.11      9.08 o
  -8   8  26        0.01        3.28     10.20 o
  -7   8  26        1.25       -5.32      7.46 o
  -6   8  26       48.30       56.81     11.42 o
  -5   8  26      136.60      170.64     10.23 o
  -4   8  26      202.45      269.78     11.43 o
  -3   8  26       32.69       28.15     12.73 o
  -2   8  26        1.72        9.33      5.92 o
  -1   8  26       37.10       30.39      6.48 o
   0   8  26        1.16       -0.73      5.62 o
   1   8  26        1.83       -4.77      4.77 o
   2   8  26        1.44       -1.07      3.78 o
   3   8  26       30.36       34.80      5.32 o
   4   8  26       34.61       54.96      6.24 o
   5   8  26        1.09        9.95      6.13 o
   6   8  26        1.09        4.72      6.15 o
   7   8  26       68.97       83.17     17.69 o
  -8   9  26       21.67       39.95     11.61 o
  -7   9  26        1.53       -2.42     11.35 o
  -6   9  26       35.85       38.89      9.93 o
  -5   9  26        0.04       -4.61      7.90 o
  -4   9  26        4.38        7.96      7.04 o
  -3   9  26       30.28       21.81      8.36 o
  -2   9  26       88.21       90.50      8.93 o
  -1   9  26       43.65       49.82      8.01 o
   0   9  26       20.69       11.36      6.73 o
   1   9  26        1.50       -3.46      6.36 o
   2   9  26       39.55       36.31      5.95 o
   3   9  26       21.38       10.01      5.40 o
   4   9  26        1.43       -5.42      5.42 o
   5   9  26        3.52        2.84      6.88 o
   6   9  26        1.03       -0.08      7.35 o
  -7  10  26       15.76       13.07     10.45 o
  -6  10  26        8.82       13.46      9.44 o
  -5  10  26       48.42       54.26     13.07 o
  -4  10  26        4.21        5.81     14.73 o
  -3  10  26        1.56        9.39     13.91 o
  -2  10  26        5.07       10.55      7.02 o
  -1  10  26        1.78        9.31      7.14 o
   0  10  26       26.38       25.61      7.96 o
   1  10  26       27.83       29.49     10.70 o
   2  10  26       31.04       22.48     10.24 o
   3  10  26        2.80       -1.49      6.40 o
   4  10  26        0.34        4.89      6.22 o
   5  10  26        0.84       10.21      7.72 o
  -5  11  26        1.58        8.04     15.00 o
  -4  11  26        4.68       -1.96     13.37 o
  -3  11  26        0.07       24.79     14.18 o
  -2  11  26        5.89       12.83     15.20 o
  -1  11  26        7.89        7.92     15.10 o
   0  11  26       10.39       16.37     10.81 o
   1  11  26       13.73       -2.02      9.41 o
   2  11  26       16.48       22.52      8.39 o
   3  11  26       11.74       15.02      9.98 o
 -11   0  27       28.91        2.70     13.04 o
  -9   0  27       42.93       49.31     12.90 o
  -7   0  27      979.56     1003.50     27.46 o
  -5   0  27       98.30      110.45      8.61 o
  -3   0  27      822.84      742.56     15.19 o
  -1   0  27      348.05      302.85      9.60 o
   1   0  27      301.35      318.29     10.53 o
   3   0  27       16.20       18.38      5.19 o
   5   0  27        0.50       11.75      5.27 o
   7   0  27      103.53      110.66      9.31 o
   9   0  27        2.12      -10.40     10.40 o
 -12   1  27       11.22       21.73     10.05 o
 -11   1  27        0.49       -3.60      8.21 o
 -10   1  27        5.41       10.90      8.02 o
  -9   1  27       68.06       57.70      9.42 o
  -8   1  27       96.30       96.29     10.18 o
  -7   1  27       15.24       13.23      4.62 o
  -6   1  27       11.42       12.29      3.92 o
  -5   1  27      241.17      247.11      7.62 o
  -4   1  27        6.10        4.60      2.64 o
  -3   1  27      111.84      104.80      3.71 o
  -2   1  27        4.11        5.92      2.06 o
  -1   1  27      248.95      255.26      8.26 o
   0   1  27      133.50      148.00      7.35 o
   1   1  27       45.31       47.01      3.54 o
   2   1  27        4.23        7.50      2.97 o
[truncated: 83,500 more chars]
